# Supplementary material for: Global distribution of research efforts, disease burden, and impact of US public funding withdrawal
Source: Nat Med. 2025 Aug 27;31(9):3101–9. doi: 10.1038/s41591-025-03923-0 (PMC12443587; doi:10.1038/s41591-025-03923-0)
Supplement: Supplementary file 4 — Statistical source data. [file 41591_2025_3923_MOESM4_ESM.csv]

cause_name	share_DALYs	share_pubs
Cardiovascular diseases	.18054013	.14450772
Chronic respiratory diseases	.046965633	.028357821
Diabetes and kidney diseases	.039924029	.050870676
Digestive diseases	.041860204	.10943768
Enteric infections	.071123444	.013105706
HIV/AIDS and sexually transmitted infections	.034121253	.025872732
Maternal and neonatal disorders	.1295836	.036600247
Musculoskeletal disorders	.060207222	.061410047
Neglected tropical diseases and malaria	.042214993	.021841761
Neoplasms	.10375653	.2342172
Neurological disorders	.042043958	.12918109
Nutritional deficiencies	.03265211	.0072757122
Respiratory infections and tuberculosis	.11603368	.043271024
Sense organ diseases	.027338723	.037542701
Skin and subcutaneous diseases	.017527485	.038832311
Substance use disorders	.014107027	.017675573
