# Supplementary material for: Global distribution of research efforts, disease burden, and impact of US public funding withdrawal
Source: Nat Med. 2025 Aug 27;31(9):3101–9. doi: 10.1038/s41591-025-03923-0 (PMC12443587; doi:10.1038/s41591-025-03923-0)
Supplement: Supplementary file 5 — Statistical source data. [file 41591_2025_3923_MOESM5_ESM.csv]

WB_A3	ratio_pubs_to_DALYs	_ID
AFG	.0051692626	126
AGO	.0039335447	99
ALB	.14216435	61
ARE	1.2919654	57
ARG	.6666916	6
ARM	.105535	68
ASM	.035942167	228
ATG	.41565469	191
AUS	11.955173	164
AUT	6.332921	87
AZE	.022234771	62
BDI	.0021560837	121
BEL	6.8365698	58
BEN	.033303868	98
BFA	.033938803	145
BGD	.036339499	124
BGR	.32258415	106
BHR	1.1202276	232
BHS	.10974677	173
BIH	.62428743	128
BLR	.048598621	33
BLZ	.041532945	153
BMU	.18160626	200
BOL	.029306345	4
BRA	.9176845	43
BRB	.70048356	187
BRN	1.2548187	116
BTN	.1626011	31
BWA	.15069386	104
CAF	.013928416	83
CAN	8.3760271	151
CHE	13.936222	90
CHL	1.1482375	3
CHN	.67660236	9
CIV	.027532093	93
CMR	.068491563	142
COG	.055382494	29
COK	.10521775	215
COL	.3359935	134
COM	.0073701967	204
CPV	.019703886	206
CRI	.27923581	27
CUB	.29374951	131
CYP	2.0307777	7
CZE	2.3605199	47
DEU	4.4346056	48
DJI	.036205061	85
DMA	.39505041	189
DNK	12.804799	69
DOM	.016004432	110
DZA	.056780085	118
ECU	.13504672	133
EGY	.34067577	157
ERI	.0094826622	86
ESP	5.8251667	65
EST	1.0541456	49
ETH	.050106589	13
FIN	8.2871923	53
FJI	.10728586	166
FRA	5.0889187	21
FSM	.12129838	223
GAB	.2975232	143
GBR	7.2890182	77
GEO	.24180289	59
GHA	.076656386	147
GIN	.010783658	81
GMB	.22887354	161
GNB	.052343644	148
GNQ	.009670713	160
GRC	5.4507728	78
GRD	3.5133092	185
GRL	12.804799	165
GTM	.029908806	114
GUM	.28072688	230
GUY	.068969414	23
HND	.024261741	132
HRV	2.4978545	100
HTI	.012182231	109
HUN	1.6443821	73
IDN	.019644856	1
IND	.1265306	8
IRL	8.6152267	76
IRN	1.2213099	91
IRQ	.063207433	88
ISL	10.016376	177
ISR	13.159219	10
ITA	6.7019262	89
JAM	.48774919	198
JOR	.97528827	139
JPN	4.7314363	175
KAZ	.038495127	40
KEN	.077493161	16
KGZ	.027595486	67
KHM	.035574235	55
KIR	.024544412	182
KNA	2.3774214	192
KOR	5.5946813	24
KWT	2.29111	112
LAO	.040910922	66
LBN	2.1325278	12
LBR	.011268253	82
LBY	.10026593	70
LCA	.10059857	188
LKA	.21266	170
LSO	.011688065	141
LTU	.98233467	42
LUX	3.0706408	56
LVA	.3320637	50
MAR	.37158763	26
MCO	5.0707312	117
MDA	.039615329	137
MDG	.018809021	168
MDV	.11116122	221
MEX	.41852981	152
MHL	.097348362	183
MKD	.40684709	60
MLI	.016863843	95
MLT	2.7183015	207
MMR	.0055218791	123
MNE	.6199097	127
MNG	.066894703	45
MNP	.27249029	231
MOZ	.012363306	119
MRT	.023370305	159
MUS	.091842048	203
MWI	.054399028	18
MYS	.88090229	2
NAM	.03782399	34
NER	.0056611858	144
NGA	.037827082	97
NIC	.035636578	28
NIU	0	227
NLD	12.526132	238
NOR	9.8749399	51
NPL	.14766285	140
NRU	0	222
NZL	7.6434655	251
OMN	1.3319236	38
PAK	.073443256	17
PAN	.17515817	154
PER	.21922489	5
PHL	.024340086	169
PLW	.27856618	229
PNG	.042013831	156
POL	2.082782	75
PRI	.45550829	195
PRK	.00040439508	25
PRT	3.2653661	136
PRY	.07873711	135
PSE	.20173907	11
QAT	4.7111812	102
RUS	.15410288	46
RWA	.034598745	122
SAU	1.1742066	103
SDN	.039102819	84
SEN	.11583927	96
SGP	11.986889	213
SLB	.054658525	219
SLE	.0082896324	80
SLV	.018389208	113
SMR	1.1357768	108
SOM	.00071080739	15
SRB	1.0848339	94
SSD	.0015713144	14
STP	.014693604	205
SUR	.16157439	22
SVK	1.2455151	74
SVN	3.4374425	101
SWE	11.091731	52
SWZ	.028208496	120
SYC	.15855047	181
SYR	.037213322	20
TCD	.0015821006	111
TGO	.0529285	146
THA	.4805879	107
TJK	.0040333946	41
TKL	0	250
TKM	.00053173577	138
TON	.092108972	216
TTO	.53822613	184
TUN	1.8308768	71
TUR	2.6092048	64
TUV	.46583855	220
TZA	.036192048	19
UGA	.063737638	129
UKR	.055442385	32
URY	.56158936	44
USA	6.7849274	150
UZB	.0079709552	39
VCT	.1179808	186
VEN	.15160158	155
VIR	.018073581	193
VNM	.04800551	54
VUT	.10016146	226
WSM	.054533415	218
YEM	.015457958	158
ZAF	.27785718	35
ZMB	.037485994	79
ZWE	.040147118	105
