# Supplementary material for: Global distribution of research efforts, disease burden, and impact of US public funding withdrawal
Source: Nat Med. 2025 Aug 27;31(9):3101–9. doi: 10.1038/s41591-025-03923-0 (PMC12443587; doi:10.1038/s41591-025-03923-0)
Supplement: Supplementary file 6 — Statistical source data. [file 41591_2025_3923_MOESM6_ESM.csv]

cause_name	abs_dif_DALY_research	abs_dif_DALY_net_producer	cause_name_label
Cardiovascular diseases	-.042834207	.0471524	Cardiovascular diseases
Chronic respiratory diseases	-.019291835	.0072589219
Diabetes and kidney diseases	.0064531937	.022710003
Digestive diseases	.06666398	.0047323965	Digestive diseases
Enteric infections	-.047043551	-.065728471	Enteric infections
HIV/AIDS and sexually transmitted infections	-.011129264	-.038352661
Maternal and neonatal disorders	-.086074322	-.11128905	Maternal and neonatal disorders
Musculoskeletal disorders	-.0035544485	.073529482	Musculoskeletal disorders
Neglected tropical diseases and malaria	-.019121153	-.046249323	Neglected tropical diseases and malaria
Neoplasms	.12607425	.1266225	Neoplasms
Neurological disorders	.084113255	.050004121	Neurological disorders
Nutritional deficiencies	-.022672877	-.026784254
Respiratory infections and tuberculosis	-.062928259	-.082817242	Respiratory infections and tuberculosis
Sense organ diseases	.0076892301	.0092194043
Skin and subcutaneous diseases	.020525623	.00861747
Substance use disorders	.0031303782	.021374296
