# Supplementary material for: Global distribution of research efforts, disease burden, and impact of US public funding withdrawal
Source: Nat Med. 2025 Aug 27;31(9):3101–9. doi: 10.1038/s41591-025-03923-0 (PMC12443587; doi:10.1038/s41591-025-03923-0)
Supplement: Supplementary file 7 — Statistical source data. [file 41591_2025_3923_MOESM7_ESM.csv]

year	cause_name	share_pubs_cause	mean_share_DALY	year_indicator	mean_kld	upper_ci_kld	lower_ci_kld
2020	Respiratory infections and tuberculosis	.11809746	.12600501	0	.18508087	.21960196	.15055978
2021	Respiratory infections and tuberculosis	.13905679	.15761562	0	.18231334	.21491587	.1497108
2021	Enteric infections	.0090759639	.032327216	0	.18231334	.21491587	.1497108
2019	Respiratory infections and tuberculosis	.027346078	.079885744	0	.23661633	.27265245	.20058019
2020	Enteric infections	.0099563813	.035377208	0	.18508087	.21960196	.15055978
2019	Enteric infections	.012531777	.039845914	0	.23661633	.27265245	.20058019
2018	Enteric infections	.012945154	.041837525	0	.24185443	.27836031	.20534854
2018	Respiratory infections and tuberculosis	.026628992	.082250074	0	.24185443	.27836031	.20534854
2017	Respiratory infections and tuberculosis	.027621638	.084911101	0	.24979429	.28711078	.21247779
2017	Enteric infections	.013268017	.044265065	0	.24979429	.28711078	.21247779
2016	Respiratory infections and tuberculosis	.027821708	.08755327	0	.25930697	.29636192	.22225201
2016	Enteric infections	.013350429	.046074901	0	.25930697	.29636192	.22225201
2015	Respiratory infections and tuberculosis	.028636396	.089899808	0	.27419186	.31196848	.23641524
2011	Respiratory infections and tuberculosis	.032604251	.09650512	0	.30759439	.34552294	.26966584
2015	Enteric infections	.013263652	.048386745	0	.27419186	.31196848	.23641524
2014	Respiratory infections and tuberculosis	.028688285	.09198916	0	.28626901	.32329175	.24924625
2013	Respiratory infections and tuberculosis	.030263955	.094434045	0	.28972989	.32833943	.25112036
2012	Respiratory infections and tuberculosis	.030855577	.095620573	0	.29233447	.33198401	.25268492
2010	Respiratory infections and tuberculosis	.032241613	.098785602	0	.31795502	.35809287	.27781716
2014	Enteric infections	.013633327	.051460586	0	.28626901	.32329175	.24924625
2021	Maternal and neonatal disorders	.032566123	.089611761	0	.18231334	.21491587	.1497108
2013	Enteric infections	.013746816	.054170076	0	.28972989	.32833943	.25112036
2012	Enteric infections	.01434771	.056762043	0	.29233447	.33198401	.25268492
2009	Respiratory infections and tuberculosis	.030208932	.10150857	0	.32971615	.36951986	.28991243
2020	Maternal and neonatal disorders	.034758154	.096171759	0	.18508087	.21960196	.15055978
2011	Enteric infections	.013944034	.059581261	0	.30759439	.34552294	.26966584
2010	Enteric infections	.014137749	.062397763	0	.31795502	.35809287	.27781716
2019	Maternal and neonatal disorders	.036597326	.10559015	0	.23661633	.27265245	.20058019
2008	Respiratory infections and tuberculosis	.027477998	.10393343	0	.34689707	.38748255	.30631158
2007	Respiratory infections and tuberculosis	.027949108	.10602915	0	.36128983	.40213948	.32044017
2009	Enteric infections	.013990576	.064711049	0	.32971615	.36951986	.28991243
2006	Respiratory infections and tuberculosis	.028750353	.1084637	0	.36981675	.41114205	.32849145
2018	Maternal and neonatal disorders	.036780868	.10949107	0	.24185443	.27836031	.20534854
2021	Nutritional deficiencies	.0067985109	.022018947	0	.18231334	.21491587	.1497108
2005	Respiratory infections and tuberculosis	.028556729	.11025427	0	.38029888	.422057	.33854076
2004	Respiratory infections and tuberculosis	.029954193	.11256353	0	.38571304	.42814052	.34328556
2008	Enteric infections	.013708072	.066847399	0	.34689707	.38748255	.30631158
2020	Nutritional deficiencies	.0068621314	.023407454	0	.18508087	.21960196	.15055978
2017	Maternal and neonatal disorders	.036549319	.1126006	0	.24979429	.28711078	.21247779
2019	Nutritional deficiencies	.0077282814	.025275243	0	.23661633	.27265245	.20058019
2018	Nutritional deficiencies	.0076451888	.025782023	0	.24185443	.27836031	.20534854
2007	Enteric infections	.014058215	.069312304	0	.36128983	.40213948	.32044017
2017	Nutritional deficiencies	.0077943373	.026395475	0	.24979429	.28711078	.21247779
2016	Nutritional deficiencies	.0078374594	.026957903	0	.25930697	.29636192	.22225201
2015	Nutritional deficiencies	.0076256786	.027420601	0	.27419186	.31196848	.23641524
2013	Nutritional deficiencies	.0081765531	.028355939	0	.28972989	.32833943	.25112036
2014	Nutritional deficiencies	.0077965586	.027844518	0	.28626901	.32329175	.24924625
2006	Enteric infections	.014155628	.071052179	0	.36981675	.41114205	.32849145
2016	Maternal and neonatal disorders	.036160152	.11570035	0	.25930697	.29636192	.22225201
2012	Nutritional deficiencies	.008393338	.029731106	0	.29233447	.33198401	.25268492
2003	Respiratory infections and tuberculosis	.028431725	.11544585	0	.4042199	.44739369	.36104611
2009	Nutritional deficiencies	.0073813037	.029041504	0	.32971615	.36951986	.28991243
2005	Enteric infections	.013753025	.071863227	0	.38029888	.422057	.33854076
2010	Nutritional deficiencies	.0077011148	.029880024	0	.31795502	.35809287	.27781716
2004	Enteric infections	.014033422	.072895199	0	.38571304	.42814052	.34328556
2008	Nutritional deficiencies	.0073311967	.02984814	0	.34689707	.38748255	.30631158
2007	Nutritional deficiencies	.0068634269	.030259714	0	.36128983	.40213948	.32044017
2015	Maternal and neonatal disorders	.035770025	.11879175	0	.27419186	.31196848	.23641524
2006	Nutritional deficiencies	.0067432644	.030657299	0	.36981675	.41114205	.32849145
2003	Enteric infections	.01397879	.075119518	0	.4042199	.44739369	.36104611
2004	Nutritional deficiencies	.0066595906	.031622522	0	.38571304	.42814052	.34328556
2005	Nutritional deficiencies	.0063511729	.031174632	0	.38029888	.422057	.33854076
2014	Maternal and neonatal disorders	.035628278	.12083318	0	.28626901	.32329175	.24924625
2011	Nutritional deficiencies	.0080930768	.03546318	0	.30759439	.34552294	.26966584
2017	Neglected tropical diseases and malaria	.023638327	.034130894	0	.24979429	.28711078	.21247779
2018	Neglected tropical diseases and malaria	.023248399	.033759683	0	.24185443	.27836031	.20534854
2016	Neglected tropical diseases and malaria	.024650212	.035412468	0	.25930697	.29636192	.22225201
2002	Respiratory infections and tuberculosis	.026890442	.11838959	0	.42535862	.46704111	.38367614
2012	Maternal and neonatal disorders	.036858439	.12397961	0	.29233447	.33198401	.25268492
2019	Neglected tropical diseases and malaria	.021848403	.032919563	0	.23661633	.27265245	.20058019
2002	Enteric infections	.013918146	.077294841	0	.42535862	.46704111	.38367614
2003	Nutritional deficiencies	.0061723432	.03238152	0	.4042199	.44739369	.36104611
2011	Maternal and neonatal disorders	.036592178	.12462726	0	.30759439	.34552294	.26966584
2001	Enteric infections	.014657872	.079897702	0	.43435431	.47893673	.38977188
2013	Maternal and neonatal disorders	.035260104	.12312171	0	.28972989	.32833943	.25112036
2015	Neglected tropical diseases and malaria	.023035271	.037013292	0	.27419186	.31196848	.23641524
2014	Neglected tropical diseases and malaria	.022261787	.037200108	0	.28626901	.32329175	.24924625
2021	Neglected tropical diseases and malaria	.018082621	.032716941	0	.18231334	.21491587	.1497108
2000	Respiratory infections and tuberculosis	.02862172	.12420982	0	.43587607	.47985971	.39189243
2020	Neglected tropical diseases and malaria	.018922221	.033881288	0	.18508087	.21960196	.15055978
2001	Respiratory infections and tuberculosis	.027024705	.12152204	0	.43435431	.47893673	.38977188
2021	HIV/AIDS and sexually transmitted infections	.020432603	.021684315	0	.18231334	.21491587	.1497108
2000	Enteric infections	.015038868	.082186535	0	.43587607	.47985971	.39189243
2019	HIV/AIDS and sexually transmitted infections	.024044396	.025791043	0	.23661633	.27265245	.20058019
2002	Nutritional deficiencies	.0063102292	.035393637	0	.42535862	.46704111	.38367614
2013	Neglected tropical diseases and malaria	.021586193	.037943114	0	.28972989	.32833943	.25112036
2010	Maternal and neonatal disorders	.036035053	.12661399	0	.31795502	.35809287	.27781716
2018	HIV/AIDS and sexually transmitted infections	.024021393	.026673775	0	.24185443	.27836031	.20534854
2020	HIV/AIDS and sexually transmitted infections	.020686723	.023528669	0	.18508087	.21960196	.15055978
2017	HIV/AIDS and sexually transmitted infections	.024678264	.027582997	0	.24979429	.28711078	.21247779
2016	HIV/AIDS and sexually transmitted infections	.025361357	.028433122	0	.25930697	.29636192	.22225201
2008	Maternal and neonatal disorders	.037327543	.12918037	0	.34689707	.38748255	.30631158
2015	HIV/AIDS and sexually transmitted infections	.025564881	.029427897	0	.27419186	.31196848	.23641524
2004	Maternal and neonatal disorders	.039035816	.13199383	0	.38571304	.42814052	.34328556
2014	HIV/AIDS and sexually transmitted infections	.026421297	.030572701	0	.28626901	.32329175	.24924625
2012	Neglected tropical diseases and malaria	.022081606	.040328074	0	.29233447	.33198401	.25268492
2013	HIV/AIDS and sexually transmitted infections	.027498189	.03206547	0	.28972989	.32833943	.25112036
2005	Maternal and neonatal disorders	.03807443	.13084704	0	.38029888	.422057	.33854076
2011	Neglected tropical diseases and malaria	.02210445	.040892038	0	.30759439	.34552294	.26966584
2002	Maternal and neonatal disorders	.039556593	.13338925	0	.42535862	.46704111	.38367614
2007	Maternal and neonatal disorders	.037529036	.1302934	0	.36128983	.40213948	.32044017
2003	Maternal and neonatal disorders	.038917936	.13257506	0	.4042199	.44739369	.36104611
2009	Maternal and neonatal disorders	.03608036	.12825175	0	.32971615	.36951986	.28991243
2012	HIV/AIDS and sexually transmitted infections	.027764443	.033834774	0	.29233447	.33198401	.25268492
2006	Maternal and neonatal disorders	.037507884	.13092028	0	.36981675	.41114205	.32849145
2011	HIV/AIDS and sexually transmitted infections	.028252196	.035885032	0	.30759439	.34552294	.26966584
2001	Maternal and neonatal disorders	.03994998	.13535874	0	.43435431	.47893673	.38977188
2001	Nutritional deficiencies	.0055509945	.036261387	0	.43435431	.47893673	.38977188
2000	Maternal and neonatal disorders	.041082639	.13734473	0	.43587607	.47985971	.39189243
2005	Diabetes and kidney diseases	.049200758	.037452385	0	.38029888	.422057	.33854076
2000	Chronic respiratory diseases	.031588607	.045406841	0	.43587607	.47985971	.39189243
2004	Diabetes and kidney diseases	.048053596	.036645968	0	.38571304	.42814052	.34328556
2000	Nutritional deficiencies	.0056046713	.036994439	0	.43587607	.47985971	.39189243
2001	Chronic respiratory diseases	.030895606	.045232531	0	.43435431	.47893673	.38977188
2002	Diabetes and kidney diseases	.04534135	.034611046	0	.42535862	.46704111	.38367614
2008	Diabetes and kidney diseases	.051159326	.040955413	0	.34689707	.38748255	.30631158
2006	Diabetes and kidney diseases	.048795447	.038533445	0	.36981675	.41114205	.32849145
2008	Neglected tropical diseases and malaria	.021631302	.043884411	0	.34689707	.38748255	.30631158
2003	Neoplasms	.23771565	.099540077	0	.4042199	.44739369	.36104611
2002	Neoplasms	.23714764	.09839455	0	.42535862	.46704111	.38367614
2003	Diabetes and kidney diseases	.045716826	.03563527	0	.4042199	.44739369	.36104611
2010	Neglected tropical diseases and malaria	.021002075	.043107137	0	.31795502	.35809287	.27781716
2017	Neurological disorders	.1332427	.051566936	0	.24979429	.28711078	.21247779
2007	Diabetes and kidney diseases	.049497381	.039624244	0	.36128983	.40213948	.32044017
2006	Neglected tropical diseases and malaria	.022550732	.045128822	0	.36981675	.41114205	.32849145
2010	HIV/AIDS and sexually transmitted infections	.027858431	.037901625	0	.31795502	.35809287	.27781716
2009	Neglected tropical diseases and malaria	.021579845	.044020776	0	.32971615	.36951986	.28991243
2019	Neurological disorders	.1327903	.052938215	0	.23661633	.27265245	.20058019
2002	Digestive diseases	.11484983	.04097164	0	.42535862	.46704111	.38367614
2009	Diabetes and kidney diseases	.051492497	.0421369	0	.32971615	.36951986	.28991243
2004	Neoplasms	.23669678	.10048015	0	.38571304	.42814052	.34328556
2007	Digestive diseases	.11443419	.042847622	0	.36128983	.40213948	.32044017
2001	Diabetes and kidney diseases	.0430572	.033540495	0	.43435431	.47893673	.38977188
2018	Neurological disorders	.13228114	.053184055	0	.24185443	.27836031	.20534854
2000	Neurological disorders	.13541962	.037225373	0	.43587607	.47985971	.39189243
2002	Chronic respiratory diseases	.030198628	.045255188	0	.42535862	.46704111	.38367614
2014	Digestive diseases	.11419032	.044227313	0	.28626901	.32329175	.24924625
2007	Substance use disorders	.019983334	.014393803	0	.36128983	.40213948	.32044017
2013	Neurological disorders	.13124861	.047141168	0	.28972989	.32833943	.25112036
2006	Substance use disorders	.019937063	.014566948	0	.36981675	.41114205	.32849145
2008	Substance use disorders	.019693203	.014342738	0	.34689707	.38748255	.30631158
2000	Sense organ diseases	.040354632	.023548612	0	.43587607	.47985971	.39189243
2005	Digestive diseases	.11339724	.042250793	0	.38029888	.422057	.33854076
2016	Neurological disorders	.13087836	.050829366	0	.25930697	.29636192	.22225201
2003	Digestive diseases	.11324853	.041438561	0	.4042199	.44739369	.36104611
2010	Neurological disorders	.13107303	.044553734	0	.31795502	.35809287	.27781716
2001	Neoplasms	.2347455	.097749822	0	.43435431	.47893673	.38977188
2015	Neoplasms	.24254122	.11562905	0	.27419186	.31196848	.23641524
2012	Neurological disorders	.13087498	.04702343	0	.29233447	.33198401	.25268492
2001	Digestive diseases	.1130866	.040743247	0	.43435431	.47893673	.38977188
2001	Neurological disorders	.13361049	.037777804	0	.43435431	.47893673	.38977188
2014	Neoplasms	.24157895	.11406703	0	.28626901	.32329175	.24924625
2009	Neurological disorders	.13056731	.04422624	0	.32971615	.36951986	.28991243
2004	Digestive diseases	.11306541	.041798137	0	.38571304	.42814052	.34328556
2000	Substance use disorders	.018878367	.01383338	0	.43587607	.47985971	.39189243
2002	Musculoskeletal disorders	.05956107	.05416863	0	.42535862	.46704111	.38367614
2005	Substance use disorders	.019553497	.01457655	0	.38029888	.422057	.33854076
1999	Maternal and neonatal disorders	.041349303	.13927627	0	.45641488	.50063449	.41219524
1999	Digestive diseases	.11278959	.040244207	0	.45641488	.50063449	.41219524
1999	Enteric infections	.014275355	.084805146	0	.45641488	.50063449	.41219524
1999	Diabetes and kidney diseases	.04069826	.031875297	0	.45641488	.50063449	.41219524
1999	Skin and subcutaneous diseases	.042979565	.016055832	0	.45641488	.50063449	.41219524
1999	Substance use disorders	.018583898	.01358897	0	.45641488	.50063449	.41219524
1999	HIV/AIDS and sexually transmitted infections	.030810842	.041568801	0	.45641488	.50063449	.41219524
1999	Nutritional deficiencies	.0056106327	.037765969	0	.45641488	.50063449	.41219524
1999	Chronic respiratory diseases	.029995713	.045413807	0	.45641488	.50063449	.41219524
1999	Musculoskeletal disorders	.056937337	.051476765	0	.45641488	.50063449	.41219524
1999	Cardiovascular diseases	.14824244	.16860299	0	.45641488	.50063449	.41219524
1999	Neglected tropical diseases and malaria	.0231518	.046313763	0	.45641488	.50063449	.41219524
1999	Respiratory infections and tuberculosis	.02769853	.12740624	0	.45641488	.50063449	.41219524
1999	Neurological disorders	.13346954	.036506925	0	.45641488	.50063449	.41219524
1999	Sense organ diseases	.039602596	.023165917	0	.45641488	.50063449	.41219524
1999	Neoplasms	.2338046	.09593311	0	.45641488	.50063449	.41219524
1999	Cardiovascular diseases	.14824244	.16860299	1	.45641488	.50063449	.41219524
2005	Chronic respiratory diseases	.02983566	.045254786	0	.38029888	.422057	.33854076
2000	Neoplasms	.23402993	.097012848	0	.43587607	.47985971	.39189243
2006	Chronic respiratory diseases	.029558847	.045004755	0	.36981675	.41114205	.32849145
2011	Neurological disorders	.1296289	.045255788	0	.30759439	.34552294	.26966584
2001	Sense organ diseases	.039892703	.023836961	0	.43435431	.47893673	.38977188
2015	Digestive diseases	.11251236	.044229355	0	.27419186	.31196848	.23641524
2003	Chronic respiratory diseases	.029896492	.045482352	0	.4042199	.44739369	.36104611
2002	Substance use disorders	.018546864	.014064671	0	.42535862	.46704111	.38367614
2006	Digestive diseases	.11178485	.042509686	0	.36981675	.41114205	.32849145
2000	Skin and subcutaneous diseases	.041950267	.016342223	0	.43587607	.47985971	.39189243
2003	Substance use disorders	.018563597	.01420345	0	.4042199	.44739369	.36104611
2001	Skin and subcutaneous diseases	.041763719	.016370544	0	.43435431	.47893673	.38977188
2007	Neglected tropical diseases and malaria	.021833703	.045127869	0	.36128983	.40213948	.32044017
2005	Musculoskeletal disorders	.062095128	.05729669	0	.38029888	.422057	.33854076
2003	Neurological disorders	.13047436	.038656741	0	.4042199	.44739369	.36104611
2000	Digestive diseases	.11123078	.040446091	0	.43587607	.47985971	.39189243
2003	Skin and subcutaneous diseases	.041631564	.016811933	0	.4042199	.44739369	.36104611
2006	Neurological disorders	.12961008	.040996537	0	.36981675	.41114205	.32849145
2009	Substance use disorders	.018386312	.014184179	0	.32971615	.36951986	.28991243
2002	Sense organ diseases	.039775919	.024536416	0	.42535862	.46704111	.38367614
2008	Skin and subcutaneous diseases	.041951884	.017913153	0	.34689707	.38748255	.30631158
2014	Neurological disorders	.12848289	.048129283	0	.28626901	.32329175	.24924625
2002	Neurological disorders	.13084702	.037759308	0	.42535862	.46704111	.38367614
2004	Substance use disorders	.01847847	.014357894	0	.38571304	.42814052	.34328556
2004	Neurological disorders	.13024308	.039158121	0	.38571304	.42814052	.34328556
2007	Neurological disorders	.12860067	.042442739	0	.36128983	.40213948	.32044017
2008	Digestive diseases	.11109605	.043344948	0	.34689707	.38748255	.30631158
2001	Substance use disorders	.017998969	.013942479	0	.43435431	.47893673	.38977188
2015	Neurological disorders	.12848119	.049892541	0	.27419186	.31196848	.23641524
2010	Substance use disorders	.018218091	.014196931	0	.31795502	.35809287	.27781716
2008	Neurological disorders	.12835044	.042933445	0	.34689707	.38748255	.30631158
2010	Diabetes and kidney diseases	.050868798	.043238048	0	.31795502	.35809287	.27781716
2002	Skin and subcutaneous diseases	.041073605	.016602531	0	.42535862	.46704111	.38367614
2005	Neoplasms	.23344637	.10108504	0	.38029888	.422057	.33854076
2013	Digestive diseases	.11082431	.044275779	0	.28972989	.32833943	.25112036
2012	Digestive diseases	.11072563	.043999381	0	.29233447	.33198401	.25268492
2009	Digestive diseases	.11044892	.043473311	0	.32971615	.36951986	.28991243
2006	Neoplasms	.23349817	.10177846	0	.36981675	.41114205	.32849145
2010	Digestive diseases	.11034191	.043549784	0	.31795502	.35809287	.27781716
2001	Musculoskeletal disorders	.057481196	.053158648	0	.43435431	.47893673	.38977188
2019	Digestive diseases	.11050923	.044292938	0	.23661633	.27265245	.20058019
2009	Skin and subcutaneous diseases	.040988885	.018137159	0	.32971615	.36951986	.28991243
2005	Neurological disorders	.12810674	.040373765	0	.38029888	.422057	.33854076
2011	Substance use disorders	.017607741	.0141647	0	.30759439	.34552294	.26966584
2007	Neoplasms	.23321873	.10283652	0	.36128983	.40213948	.32044017
2012	Diabetes and kidney diseases	.053240236	.046195183	0	.29233447	.33198401	.25268492
2006	Sense organ diseases	.040612921	.026704006	0	.36981675	.41114205	.32849145
2000	Diabetes and kidney diseases	.039925802	.032766186	0	.43587607	.47985971	.39189243
2013	Substance use disorders	.017770164	.01455524	0	.28972989	.32833943	.25112036
2012	Substance use disorders	.017482484	.014269059	0	.29233447	.33198401	.25268492
2011	Digestive diseases	.10937002	.043496497	0	.30759439	.34552294	.26966584
2005	Sense organ diseases	.040016375	.026227653	0	.38029888	.422057	.33854076
2000	Musculoskeletal disorders	.056106549	.052238896	0	.43587607	.47985971	.39189243
2018	Digestive diseases	.1095131	.044305597	0	.24185443	.27836031	.20534854
2016	Digestive diseases	.10935719	.04422823	0	.25930697	.29636192	.22225201
2011	Skin and subcutaneous diseases	.040308259	.018474972	0	.30759439	.34552294	.26966584
2010	Neoplasms	.23492518	.10774028	0	.31795502	.35809287	.27781716
2004	Chronic respiratory diseases	.029196061	.045596618	0	.38571304	.42814052	.34328556
2003	Neglected tropical diseases and malaria	.022543022	.046474744	0	.4042199	.44739369	.36104611
2003	Sense organ diseases	.038685095	.024865491	0	.4042199	.44739369	.36104611
2014	Substance use disorders	.017743506	.014773451	0	.28626901	.32329175	.24924625
2017	Digestive diseases	.1090543	.044365399	0	.24979429	.28711078	.21247779
2011	Diabetes and kidney diseases	.05111732	.044416621	0	.30759439	.34552294	.26966584
2015	Substance use disorders	.017793972	.014879444	0	.27419186	.31196848	.23641524
2004	Sense organ diseases	.039091676	.025597779	0	.38571304	.42814052	.34328556
2004	Skin and subcutaneous diseases	.039263256	.017066201	0	.38571304	.42814052	.34328556
2005	Neglected tropical diseases and malaria	.021926584	.045877598	0	.38029888	.422057	.33854076
2005	Skin and subcutaneous diseases	.039009172	.017006638	0	.38029888	.422057	.33854076
2009	HIV/AIDS and sexually transmitted infections	.027835863	.039866574	0	.32971615	.36951986	.28991243
2006	Skin and subcutaneous diseases	.039145783	.01747725	0	.36981675	.41114205	.32849145
2007	Skin and subcutaneous diseases	.039169434	.017692247	0	.36128983	.40213948	.32044017
2019	Neoplasms	.24299763	.12308969	0	.23661633	.27265245	.20058019
2010	Skin and subcutaneous diseases	.039488468	.01834159	0	.31795502	.35809287	.27781716
2000	Neglected tropical diseases and malaria	.022059666	.046086278	0	.43587607	.47985971	.39189243
2013	Diabetes and kidney diseases	.054016739	.047741134	0	.28972989	.32833943	.25112036
2016	Substance use disorders	.017697969	.015210187	0	.25930697	.29636192	.22225201
2011	Neoplasms	.23431514	.10891543	0	.30759439	.34552294	.26966584
2017	Substance use disorders	.017961226	.015574086	0	.24979429	.28711078	.21247779
2007	Chronic respiratory diseases	.028723376	.045553684	0	.36128983	.40213948	.32044017
2019	Substance use disorders	.018092908	.015864803	0	.23661633	.27265245	.20058019
2001	Neglected tropical diseases and malaria	.022495132	.046841208	0	.43435431	.47893673	.38977188
2007	Sense organ diseases	.039878085	.02743483	0	.36128983	.40213948	.32044017
2012	Skin and subcutaneous diseases	.038536135	.018754462	0	.29233447	.33198401	.25268492
2016	Neoplasms	.23849908	.11767316	0	.25930697	.29636192	.22225201
2000	Cardiovascular diseases	.14773096	.17017522	0	.43587607	.47985971	.39189243
2000	Cardiovascular diseases	.14773096	.17017522	1	.43587607	.47985971	.39189243
2018	Substance use disorders	.017490286	.015520656	0	.24185443	.27836031	.20534854
2017	Skin and subcutaneous diseases	.039318334	.020179309	0	.24979429	.28711078	.21247779
2004	Musculoskeletal disorders	.05906247	.056282889	0	.38571304	.42814052	.34328556
2013	Neoplasms	.23515394	.1124346	0	.28972989	.32833943	.25112036
2012	Neoplasms	.23435402	.11109309	0	.29233447	.33198401	.25268492
2013	Skin and subcutaneous diseases	.038317483	.01935068	0	.28972989	.32833943	.25112036
2018	Skin and subcutaneous diseases	.03897674	.020493379	0	.24185443	.27836031	.20534854
2003	Musculoskeletal disorders	.057815973	.055286907	0	.4042199	.44739369	.36104611
2018	Neoplasms	.2397013	.12097374	0	.24185443	.27836031	.20534854
2016	Skin and subcutaneous diseases	.03844431	.019966464	0	.25930697	.29636192	.22225201
2019	Skin and subcutaneous diseases	.038827933	.020610055	0	.23661633	.27265245	.20058019
2014	Skin and subcutaneous diseases	.038097076	.019789238	0	.28626901	.32329175	.24924625
2006	Musculoskeletal disorders	.061874244	.059555862	0	.36981675	.41114205	.32849145
2015	Skin and subcutaneous diseases	.038022179	.019794848	0	.27419186	.31196848	.23641524
2004	Neglected tropical diseases and malaria	.021969866	.0466781	0	.38571304	.42814052	.34328556
2002	Neglected tropical diseases and malaria	.022188613	.046943195	0	.42535862	.46704111	.38367614
2008	Sense organ diseases	.039141934	.027955422	0	.34689707	.38748255	.30631158
2008	Chronic respiratory diseases	.028718026	.046276491	0	.34689707	.38748255	.30631158
2008	Neoplasms	.22939371	.10461269	0	.34689707	.38748255	.30631158
2014	Diabetes and kidney diseases	.053988419	.04945546	0	.28626901	.32329175	.24924625
2009	Neoplasms	.22972634	.10614384	0	.32971615	.36951986	.28991243
2017	Neoplasms	.23690219	.11951507	0	.24979429	.28711078	.21247779
2009	Chronic respiratory diseases	.028778823	.046727732	0	.32971615	.36951986	.28991243
2001	Cardiovascular diseases	.14813471	.1718411	0	.43435431	.47893673	.38977188
2001	Cardiovascular diseases	.14813471	.1718411	1	.43435431	.47893673	.38977188
2020	Skin and subcutaneous diseases	.035887245	.019436266	0	.18508087	.21960196	.15055978
2000	HIV/AIDS and sexually transmitted infections	.030376919	.044182509	0	.43587607	.47985971	.39189243
2008	HIV/AIDS and sexually transmitted infections	.028143667	.042121742	0	.34689707	.38748255	.30631158
2021	Neurological disorders	.11930597	.050477553	0	.18231334	.21491587	.1497108
2007	Musculoskeletal disorders	.061288565	.060529031	0	.36128983	.40213948	.32044017
2008	Musculoskeletal disorders	.063055955	.062303681	0	.34689707	.38748255	.30631158
2020	Neurological disorders	.12012631	.052447625	0	.18508087	.21960196	.15055978
2020	Substance use disorders	.014588997	.015178632	0	.18508087	.21960196	.15055978
2009	Sense organ diseases	.037168611	.028561784	0	.32971615	.36951986	.28991243
2021	Skin and subcutaneous diseases	.033351064	.018681616	0	.18231334	.21491587	.1497108
2016	Diabetes and kidney diseases	.055405661	.052773908	0	.25930697	.29636192	.22225201
2021	Substance use disorders	.013732411	.01471754	0	.18231334	.21491587	.1497108
2015	Diabetes and kidney diseases	.053928155	.051322859	0	.27419186	.31196848	.23641524
2011	Chronic respiratory diseases	.028501596	.04754898	0	.30759439	.34552294	.26966584
2020	Digestive diseases	.098952286	.04215885	0	.18508087	.21960196	.15055978
2009	Musculoskeletal disorders	.063770935	.064112492	0	.32971615	.36951986	.28991243
2010	Chronic respiratory diseases	.027985942	.047297217	0	.31795502	.35809287	.27781716
2021	Digestive diseases	.096966617	.040628385	0	.18231334	.21491587	.1497108
2010	Sense organ diseases	.03630336	.029319948	0	.31795502	.35809287	.27781716
2011	Sense organ diseases	.036966279	.030126018	0	.30759439	.34552294	.26966584
2013	Chronic respiratory diseases	.028710205	.048569221	0	.28972989	.32833943	.25112036
2012	Chronic respiratory diseases	.028014159	.048074268	0	.29233447	.33198401	.25268492
2010	Musculoskeletal disorders	.06365706	.065521047	0	.31795502	.35809287	.27781716
2012	Sense organ diseases	.036550537	.030873992	0	.29233447	.33198401	.25268492
2001	HIV/AIDS and sexually transmitted infections	.029654626	.045925301	0	.43435431	.47893673	.38977188
2011	Musculoskeletal disorders	.06370461	.066170469	0	.30759439	.34552294	.26966584
2013	Sense organ diseases	.036986999	.032231376	0	.28972989	.32833943	.25112036
2017	Diabetes and kidney diseases	.05407672	.054622348	0	.24979429	.28711078	.21247779
2007	HIV/AIDS and sexually transmitted infections	.027962232	.044744719	0	.36128983	.40213948	.32044017
2002	Cardiovascular diseases	.14674824	.17460507	0	.42535862	.46704111	.38367614
2002	Cardiovascular diseases	.14674824	.17460507	1	.42535862	.46704111	.38367614
2003	Cardiovascular diseases	.14929619	.17719401	0	.4042199	.44739369	.36104611
2003	Cardiovascular diseases	.14929619	.17719401	1	.4042199	.44739369	.36104611
2016	Chronic respiratory diseases	.028910717	.050114017	0	.25930697	.29636192	.22225201
2016	Sense organ diseases	.038157731	.034526575	0	.25930697	.29636192	.22225201
2014	Sense organ diseases	.036249399	.032609273	0	.28626901	.32329175	.24924625
2018	Diabetes and kidney diseases	.054517381	.056177456	0	.24185443	.27836031	.20534854
2015	Chronic respiratory diseases	.027964434	.049640592	0	.27419186	.31196848	.23641524
2014	Chronic respiratory diseases	.027470704	.04912091	0	.28626901	.32329175	.24924625
2015	Sense organ diseases	.036520019	.033695452	0	.27419186	.31196848	.23641524
2017	Sense organ diseases	.037782297	.035323691	0	.24979429	.28711078	.21247779
2012	Musculoskeletal disorders	.062947609	.067756996	0	.29233447	.33198401	.25268492
2004	Cardiovascular diseases	.14887717	.17814444	0	.38571304	.42814052	.34328556
2004	Cardiovascular diseases	.14887717	.17814444	1	.38571304	.42814052	.34328556
2021	Neoplasms	.2203504	.11413792	0	.18231334	.21491587	.1497108
2018	Sense organ diseases	.037737526	.035820436	0	.24185443	.27836031	.20534854
2020	Neoplasms	.22142278	.11716696	0	.18508087	.21960196	.15055978
2017	Chronic respiratory diseases	.028238127	.051130634	0	.24979429	.28711078	.21247779
2005	Cardiovascular diseases	.14952973	.18007652	0	.38029888	.422057	.33854076
2005	Cardiovascular diseases	.14952973	.18007652	1	.38029888	.422057	.33854076
2006	Cardiovascular diseases	.14846334	.17935044	0	.36981675	.41114205	.32849145
2006	Cardiovascular diseases	.14846334	.17935044	1	.36981675	.41114205	.32849145
2019	Sense organ diseases	.037333809	.036990277	0	.23661633	.27265245	.20058019
2018	Chronic respiratory diseases	.028356627	.05184092	0	.24185443	.27836031	.20534854
2019	Diabetes and kidney diseases	.053780686	.058177747	0	.23661633	.27265245	.20058019
2021	Sense organ diseases	.034663055	.034819786	0	.18231334	.21491587	.1497108
2020	Sense organ diseases	.035175391	.035600331	0	.18508087	.21960196	.15055978
2013	Musculoskeletal disorders	.062250249	.069637053	0	.28972989	.32833943	.25112036
2008	Cardiovascular diseases	.15181969	.18354653	0	.34689707	.38748255	.30631158
2008	Cardiovascular diseases	.15181969	.18354653	1	.34689707	.38748255	.30631158
2021	Chronic respiratory diseases	.025276018	.048772883	0	.18231334	.21491587	.1497108
2019	Chronic respiratory diseases	.028601756	.05267727	0	.23661633	.27265245	.20058019
2007	Cardiovascular diseases	.14901051	.18087813	0	.36128983	.40213948	.32044017
2007	Cardiovascular diseases	.14901051	.18087813	1	.36128983	.40213948	.32044017
2006	HIV/AIDS and sexually transmitted infections	.027011393	.047300331	0	.36981675	.41114205	.32849145
2020	Chronic respiratory diseases	.02617611	.050494328	0	.18508087	.21960196	.15055978
2002	HIV/AIDS and sexually transmitted infections	.027045798	.047620442	0	.42535862	.46704111	.38367614
2009	Cardiovascular diseases	.15159449	.18489616	0	.32971615	.36951986	.28991243
2009	Cardiovascular diseases	.15159449	.18489616	1	.32971615	.36951986	.28991243
2021	Diabetes and kidney diseases	.048756506	.055652194	0	.18231334	.21491587	.1497108
2005	HIV/AIDS and sexually transmitted infections	.027147371	.048382409	0	.38029888	.422057	.33854076
2020	Diabetes and kidney diseases	.049436331	.056677401	0	.18508087	.21960196	.15055978
2014	Musculoskeletal disorders	.062226716	.07211151	0	.28626901	.32329175	.24924625
2003	HIV/AIDS and sexually transmitted infections	.026911924	.048888497	0	.4042199	.44739369	.36104611
2015	Musculoskeletal disorders	.06146713	.072588108	0	.27419186	.31196848	.23641524
2017	Musculoskeletal disorders	.063882433	.075275108	0	.24979429	.28711078	.21247779
2004	HIV/AIDS and sexually transmitted infections	.02631915	.049118623	0	.38571304	.42814052	.34328556
2016	Musculoskeletal disorders	.062236901	.074244052	0	.25930697	.29636192	.22225201
2018	Musculoskeletal disorders	.064408898	.076940976	0	.24185443	.27836031	.20534854
2019	Musculoskeletal disorders	.064662583	.078118593	0	.23661633	.27265245	.20058019
2010	Cardiovascular diseases	.14816213	.18755528	0	.31795502	.35809287	.27781716
2010	Cardiovascular diseases	.14816213	.18755528	1	.31795502	.35809287	.27781716
2020	Musculoskeletal disorders	.058327321	.07385882	0	.18508087	.21960196	.15055978
2021	Musculoskeletal disorders	.056444723	.073217526	0	.18231334	.21491587	.1497108
2011	Cardiovascular diseases	.14688997	.18847664	0	.30759439	.34552294	.26966584
2011	Cardiovascular diseases	.14688997	.18847664	1	.30759439	.34552294	.26966584
2012	Cardiovascular diseases	.14697312	.19170395	0	.29233447	.33198401	.25268492
2012	Cardiovascular diseases	.14697312	.19170395	1	.29233447	.33198401	.25268492
2013	Cardiovascular diseases	.1481895	.19397339	0	.28972989	.32833943	.25112036
2013	Cardiovascular diseases	.1481895	.19397339	1	.28972989	.32833943	.25112036
2014	Cardiovascular diseases	.14554249	.19581628	0	.28626901	.32329175	.24924625
2014	Cardiovascular diseases	.14554249	.19581628	1	.28626901	.32329175	.24924625
2015	Cardiovascular diseases	.14687343	.19738767	0	.27419186	.31196848	.23641524
2015	Cardiovascular diseases	.14687343	.19738767	1	.27419186	.31196848	.23641524
2016	Cardiovascular diseases	.14523076	.20030203	0	.25930697	.29636192	.22225201
2016	Cardiovascular diseases	.14523076	.20030203	1	.25930697	.29636192	.22225201
2017	Cardiovascular diseases	.14599179	.20256129	0	.24979429	.28711078	.21247779
2017	Cardiovascular diseases	.14599179	.20256129	1	.24979429	.28711078	.21247779
2018	Cardiovascular diseases	.14574701	.20494865	0	.24185443	.27836031	.20534854
2018	Cardiovascular diseases	.14574701	.20494865	1	.24185443	.27836031	.20534854
2019	Cardiovascular diseases	.14230691	.20793276	0	.23661633	.27265245	.20058019
2019	Cardiovascular diseases	.14230691	.20793276	1	.23661633	.27265245	.20058019
2020	Cardiovascular diseases	.13062416	.1986094	0	.18508087	.21960196	.15055978
2020	Cardiovascular diseases	.13062416	.1986094	1	.18508087	.21960196	.15055978
2021	Cardiovascular diseases	.12514062	.19291981	0	.18231334	.21491587	.1497108
2021	Cardiovascular diseases	.12514062	.19291981	1	.18231334	.21491587	.1497108
