# Supplementary material for: Global distribution of research efforts, disease burden, and impact of US public funding withdrawal
Source: Nat Med. 2025 Aug 27;31(9):3101–9. doi: 10.1038/s41591-025-03923-0 (PMC12443587; doi:10.1038/s41591-025-03923-0)
Supplement: Supplementary file 8 — Statistical source data. [file 41591_2025_3923_MOESM8_ESM.csv]

year	mean_kld	upper_ci_kld	lower_ci_kld	mean_kld_fixed_DALY	mean_kld_fixed_research	upper_ci_kld_fixed_DALY	lower_ci_kld_fixed_DALY	upper_ci_kld_fixed_research	lower_ci_kld_fixed_research
2019	.23661633	.27265245	.20058019	.4812811	.23132621	.52645308	.43610916	.26760364	.19504876
2018	.24185443	.27836031	.20534854	.47688612	.2392581	.52168876	.43208349	.27602634	.20248985
2017	.24979429	.28711078	.21247779	.46948332	.24969359	.51395231	.42501435	.28710246	.2122847
2016	.25930697	.29636192	.22225201	.46685669	.25944498	.51081127	.42290211	.29701701	.22187297
2015	.27419186	.31196848	.23641524	.46923888	.27026534	.51305884	.42541888	.30881032	.23172036
2011	.30759439	.34552294	.26966584	.44283998	.32163784	.48613593	.39954403	.36057013	.28270555
2014	.28626901	.32329175	.24924625	.46824554	.28109276	.51195818	.42453289	.31888023	.24330531
2013	.28972989	.32833943	.25112036	.45750007	.29234579	.50126851	.41373163	.33138773	.25330386
2012	.29233447	.33198401	.25268492	.44605559	.30263755	.48924899	.40286219	.34325054	.26202455
2010	.31795502	.35809287	.27781716	.44890451	.32431939	.49253663	.40527239	.36495581	.28368297
2009	.32971615	.36951986	.28991243	.45366141	.33336321	.49758968	.40973315	.37328967	.29343674
2008	.34689707	.38748255	.30631158	.46107796	.34516019	.50526255	.41689333	.38608983	.30423054
2007	.36128983	.40213948	.32044017	.46162999	.35721567	.50553453	.41772544	.39842975	.31600159
2006	.36981675	.41114205	.32849145	.45757484	.36861837	.50142425	.41372544	.41042012	.32681662
2005	.38029888	.422057	.33854076	.46060488	.37660453	.50474799	.41646177	.41855004	.33465901
2004	.38571304	.42814052	.34328556	.45318344	.38701561	.49685639	.40951049	.42997372	.3440575
2003	.4042199	.44739369	.36104611	.4611662	.39876461	.50512034	.4172121	.44220823	.35532099
2002	.42535862	.46704111	.38367614	.46638486	.41537103	.5106988	.42207092	.4570815	.37366056
2001	.43435431	.47893673	.38977188	.46212259	.42872748	.50642484	.41782033	.47317886	.38427609
2000	.43587607	.47985971	.39189243	.45086613	.4411495	.49488604	.40684623	.48532039	.39697862
1999	.45641488	.50063449	.41219524	.45641488	.45641488	.50063449	.41219524	.50063449	.41219524
