# Supplementary material for: Global distribution of research efforts, disease burden, and impact of US public funding withdrawal
Source: Nat Med. 2025 Aug 27;31(9):3101–9. doi: 10.1038/s41591-025-03923-0 (PMC12443587; doi:10.1038/s41591-025-03923-0)
Supplement: Supplementary file 9 — Statistical source data. [file 41591_2025_3923_MOESM9_ESM.csv]

year	mean_rel_contribution_KLD_change	sorted_axis
2019	-.23832913	Respiratory infections and tuberculosis
2019	-.22978905	Enteric infections
2019	-.12530643	Maternal and neonatal disorders
2019	-.091905005	Nutritional deficiencies
2019	-.040368289	Neglected tropical diseases and malaria
2019	-.02375689	HIV/AIDS and sexually transmitted infections
2019	-.0016828523	Neurological disorders
2019	.0021888288	Digestive diseases
2019	.0039463514	Neoplasms
2019	.0047827689	Substance use disorders
2019	.0062030959	Skin and subcutaneous diseases
2019	.026997475	Sense organ diseases
2019	.027353214	Diabetes and kidney diseases
2019	.029331077	Chronic respiratory diseases
2019	.044296689	Musculoskeletal disorders
2019	.12576255	Cardiovascular diseases
