# Supplementary material for: Global distribution of research efforts, disease burden, and impact of US public funding withdrawal
Source: Nat Med. 2025 Aug 27;31(9):3101–9. doi: 10.1038/s41591-025-03923-0 (PMC12443587; doi:10.1038/s41591-025-03923-0)
Supplement: Supplementary file 10 — Statistical source data. [file 41591_2025_3923_MOESM10_ESM.csv]

year	mean_kld	upper_ci	lower_ci	mean_kld_ex_US_fund	upper_ci_ex_US_fund	lower_ci_ex_US_fund
1999	.45641488	.50063449	.41219524	.57680607	.62791675	.52569538
2000	.43587607	.47985971	.39189243	.57068855	.62233055	.51904655
2001	.43435431	.47893673	.38977188	.54927588	.60130787	.49724388
2002	.42535862	.46704111	.38367614	.54218906	.59087831	.49349982
2003	.4042199	.44739369	.36104611	.53231645	.5840742	.48055869
2004	.38571304	.42814052	.34328556	.51829457	.56949449	.46709466
2005	.38029888	.422057	.33854076	.48199102	.52943391	.43454817
2006	.36981675	.41114205	.32849145	.4575223	.50493675	.41010785
2007	.36128983	.40213948	.32044017	.43451521	.48113218	.38789824
2008	.34689707	.38748255	.30631158	.37602538	.41818619	.33386457
2009	.32971615	.36951986	.28991243	.34939906	.39043018	.30836794
2010	.31795502	.35809287	.27781716	.33922395	.38053569	.29791221
2011	.30759439	.34552294	.26966584	.32898775	.36806497	.28991053
2012	.29233447	.33198401	.25268492	.31198257	.35271442	.27125072
2013	.28972989	.32833943	.25112036	.31278908	.35232908	.27324909
2014	.28626901	.32329175	.24924625	.30446556	.34299535	.26593578
2015	.27419186	.31196848	.23641524	.29084268	.33004791	.25163746
2016	.25930697	.29636192	.22225201	.27958167	.31829971	.24086362
2017	.24979429	.28711078	.21247779	.26495764	.30366832	.22624695
2018	.24185443	.27836031	.20534854	.25451991	.2920391	.21700074
2019	.23661633	.27265245	.20058019	.25152862	.28931659	.21374065
2020	.18508087	.21960196	.15055978	.21440381	.2508167	.1779909
2021	.18231334	.21491587	.1497108	.20706087	.24153611	.17258564
2022	.19010228	.22325027	.15695429	.2111056	.24648795	.17572325
2023	.19301538	.22688714	.15914363	.22022723	.2571322	.18332225
2024	.2403267	.27722302	.2034304	.2205317	.25734583	.18371758
2025	.23801804	.27621105	.199825	.23801804	.27621105	.199825
2026	.23259151	.26861539	.19656762	.25714678	.29536313	.21893044
2027	.22901988	.26365134	.1943884	.25575072	.29321527	.21828614
2028	.22666083	.26352009	.18980159	.25493157	.2946825	.21518065
2029	.22355463	.25967583	.18743342	.25410312	.29373175	.21447451
2030	.22165765	.25950083	.18381447	.25362995	.29470918	.21255071
2031	.22142801	.25727051	.18558551	.25533587	.29493904	.21573268
2032	.22296382	.26131615	.18461151	.25844166	.30075479	.21612851
2033	.2242063	.26214358	.18626902	.26160118	.3036201	.21958224
2034	.22485942	.26204348	.18767536	.26410717	.30519608	.22301824
2035	.22667351	.26604667	.18730034	.26740617	.3116191	.22319324
2036	.22893934	.26873848	.18914022	.27134776	.31546754	.22722799
2037	.23340513	.27638739	.19042285	.27776948	.32549363	.23004533
2038	.23347545	.27671435	.19023652	.27941158	.32748473	.23133844
2039	.23681816	.28210422	.19153209	.28483826	.33599085	.23368567
2040	.23657875	.28043532	.19272216	.286443	.33696383	.23592216
2041	.24062839	.28698808	.19426869	.29196954	.34440112	.23953795
2042	.24395102	.29149902	.19640301	.29717937	.35091779	.24344094
2043	.24651101	.29481202	.19820999	.3014597	.3556987	.24722068
2044	.24995027	.29961398	.20028655	.30669722	.36297405	.25042039
2045	.25308526	.30538082	.20078969	.31168604	.37164021	.25173187
2046	.2568053	.30590448	.20770614	.31763002	.37431908	.26094097
2047	.25930205	.31220144	.20640267	.32133517	.38244048	.26022986
2048	.26507008	.31839287	.2117473	.32920402	.39074206	.26766598
2049	.26855779	.32365111	.21346448	.33479506	.39876482	.2708253
2050	.27206436	.32938358	.21474513	.34013656	.4058648	.27440831
