# Supplementary material for: Global distribution of research efforts, disease burden, and impact of US public funding withdrawal
Source: Nat Med. 2025 Aug 27;31(9):3101–9. doi: 10.1038/s41591-025-03923-0 (PMC12443587; doi:10.1038/s41591-025-03923-0)
Supplement: Supplementary file 11 — Statistical source data. [file 41591_2025_3923_MOESM11_ESM.csv]

share_percent	cause_sorted	region_sorted
	Cardiovascular diseases
	Diabetes and kidney diseases
	Digestive diseases
	Maternal and neonatal disorders
0	Musculoskeletal disorders
	Neoplasms
	Neurological disorders
4	Cardiovascular diseases	Central and Southern Asia
2	Chronic respiratory diseases	Central and Southern Asia
3	Diabetes and kidney diseases	Central and Southern Asia
3	Digestive diseases	Central and Southern Asia
6	Enteric infections	Central and Southern Asia
11	HIV/AIDS and sexually transmitted infections	Central and Southern Asia
5	Maternal and neonatal disorders	Central and Southern Asia
2	Musculoskeletal disorders	Central and Southern Asia
6	Neglected tropical diseases and malaria	Central and Southern Asia
2	Neoplasms	Central and Southern Asia
3	Neurological disorders	Central and Southern Asia
5	Nutritional deficiencies	Central and Southern Asia
6	Respiratory infections and tuberculosis	Central and Southern Asia
6	Sense organ diseases	Central and Southern Asia
3	Skin and subcutaneous diseases	Central and Southern Asia
5	Substance use disorders	Central and Southern Asia
3	Cardiovascular diseases	Eastern and South-Eastern Asia
3	Chronic respiratory diseases	Eastern and South-Eastern Asia
3	Diabetes and kidney diseases	Eastern and South-Eastern Asia
2	Digestive diseases	Eastern and South-Eastern Asia
2	Enteric infections	Eastern and South-Eastern Asia
12	HIV/AIDS and sexually transmitted infections	Eastern and South-Eastern Asia
3	Maternal and neonatal disorders	Eastern and South-Eastern Asia
2	Musculoskeletal disorders	Eastern and South-Eastern Asia
6	Neglected tropical diseases and malaria	Eastern and South-Eastern Asia
3	Neoplasms	Eastern and South-Eastern Asia
4	Neurological disorders	Eastern and South-Eastern Asia
3	Nutritional deficiencies	Eastern and South-Eastern Asia
3	Respiratory infections and tuberculosis	Eastern and South-Eastern Asia
3	Sense organ diseases	Eastern and South-Eastern Asia
2	Skin and subcutaneous diseases	Eastern and South-Eastern Asia
9	Substance use disorders	Eastern and South-Eastern Asia
5	Cardiovascular diseases	Europe
4	Chronic respiratory diseases	Europe
5	Diabetes and kidney diseases	Europe
5	Digestive diseases	Europe
4	Enteric infections	Europe
11	HIV/AIDS and sexually transmitted infections	Europe
5	Maternal and neonatal disorders	Europe
4	Musculoskeletal disorders	Europe
7	Neglected tropical diseases and malaria	Europe
5	Neoplasms	Europe
6	Neurological disorders	Europe
4	Nutritional deficiencies	Europe
5	Respiratory infections and tuberculosis	Europe
5	Sense organ diseases	Europe
4	Skin and subcutaneous diseases	Europe
9	Substance use disorders	Europe
6	Cardiovascular diseases	Latin America and Caribbean
5	Chronic respiratory diseases	Latin America and Caribbean
5	Diabetes and kidney diseases	Latin America and Caribbean
5	Digestive diseases	Latin America and Caribbean
4	Enteric infections	Latin America and Caribbean
16	HIV/AIDS and sexually transmitted infections	Latin America and Caribbean
7	Maternal and neonatal disorders	Latin America and Caribbean
4	Musculoskeletal disorders	Latin America and Caribbean
9	Neglected tropical diseases and malaria	Latin America and Caribbean
7	Neoplasms	Latin America and Caribbean
7	Neurological disorders	Latin America and Caribbean
4	Nutritional deficiencies	Latin America and Caribbean
8	Respiratory infections and tuberculosis	Latin America and Caribbean
10	Sense organ diseases	Latin America and Caribbean
6	Skin and subcutaneous diseases	Latin America and Caribbean
12	Substance use disorders	Latin America and Caribbean
8	Cardiovascular diseases	Northern Africa and Western Asia
5	Chronic respiratory diseases	Northern Africa and Western Asia
6	Diabetes and kidney diseases	Northern Africa and Western Asia
6	Digestive diseases	Northern Africa and Western Asia
6	Enteric infections	Northern Africa and Western Asia
10	HIV/AIDS and sexually transmitted infections	Northern Africa and Western Asia
7	Maternal and neonatal disorders	Northern Africa and Western Asia
6	Musculoskeletal disorders	Northern Africa and Western Asia
6	Neglected tropical diseases and malaria	Northern Africa and Western Asia
8	Neoplasms	Northern Africa and Western Asia
10	Neurological disorders	Northern Africa and Western Asia
6	Nutritional deficiencies	Northern Africa and Western Asia
6	Respiratory infections and tuberculosis	Northern Africa and Western Asia
9	Sense organ diseases	Northern Africa and Western Asia
8	Skin and subcutaneous diseases	Northern Africa and Western Asia
16	Substance use disorders	Northern Africa and Western Asia
6	Cardiovascular diseases	Oceania
6	Chronic respiratory diseases	Oceania
5	Diabetes and kidney diseases	Oceania
7	Digestive diseases	Oceania
4	Enteric infections	Oceania
16	HIV/AIDS and sexually transmitted infections	Oceania
5	Maternal and neonatal disorders	Oceania
5	Musculoskeletal disorders	Oceania
10	Neglected tropical diseases and malaria	Oceania
7	Neoplasms	Oceania
7	Neurological disorders	Oceania
3	Nutritional deficiencies	Oceania
7	Respiratory infections and tuberculosis	Oceania
6	Sense organ diseases	Oceania
6	Skin and subcutaneous diseases	Oceania
10	Substance use disorders	Oceania
20	Cardiovascular diseases	Sub-Saharan Africa
10	Chronic respiratory diseases	Sub-Saharan Africa
13	Diabetes and kidney diseases	Sub-Saharan Africa
15	Digestive diseases	Sub-Saharan Africa
11	Enteric infections	Sub-Saharan Africa
41	HIV/AIDS and sexually transmitted infections	Sub-Saharan Africa
23	Maternal and neonatal disorders	Sub-Saharan Africa
9	Musculoskeletal disorders	Sub-Saharan Africa
14	Neglected tropical diseases and malaria	Sub-Saharan Africa
17	Neoplasms	Sub-Saharan Africa
25	Neurological disorders	Sub-Saharan Africa
10	Nutritional deficiencies	Sub-Saharan Africa
25	Respiratory infections and tuberculosis	Sub-Saharan Africa
16	Sense organ diseases	Sub-Saharan Africa
8	Skin and subcutaneous diseases	Sub-Saharan Africa
24	Substance use disorders	Sub-Saharan Africa
