# Supplementary material for: Global distribution of research efforts, disease burden, and impact of US public funding withdrawal
Source: Nat Med. 2025 Aug 27;31(9):3101–9. doi: 10.1038/s41591-025-03923-0 (PMC12443587; doi:10.1038/s41591-025-03923-0)
Supplement: Supplementary file 12 — Statistical source data. [file 41591_2025_3923_MOESM12_ESM.csv]

year	mean_kld	upper_ci_kld	lower_ci_kld	mean_kld_death	upper_ci_kld_death	lower_ci_kld_death	mean_kld_prev	upper_ci_kld_prev	lower_ci_kld_prev
2019	.23661633	.27265245	.20058019	.35308433	.37806609	.32810256	.6408096	.65308392	.62853527
2018	.24185443	.27836031	.20534854	.35523945	.38032117	.33015773	.64503163	.65777576	.6322875
2017	.24979429	.28711078	.21247779	.36087015	.3852244	.3365159	.64152312	.65389597	.62915027
2016	.25930697	.29636192	.22225201	.36516365	.39063853	.33968878	.64536053	.65743834	.63328272
2015	.27419186	.31196848	.23641524	.37218764	.39694157	.34743372	.66197622	.67437834	.6495741
2011	.30759439	.34552294	.26966584	.39833888	.42119926	.37547851	.65363115	.66498911	.64227319
2014	.28626901	.32329175	.24924625	.38428631	.40827733	.3602953	.6632477	.67545712	.65103829
2013	.28972989	.32833943	.25112036	.38760835	.41123742	.36397928	.65439641	.66664469	.64214814
2012	.29233447	.33198401	.25268492	.38960084	.41189343	.36730826	.65391326	.66598159	.64184493
2010	.31795502	.35809287	.27781716	.41112828	.43492088	.38733569	.67191595	.6837092	.66012269
2009	.32971615	.36951986	.28991243	.42386916	.44780904	.39992929	.68049169	.69312763	.66785574
2008	.34689707	.38748255	.30631158	.43883005	.46349543	.41416466	.69408303	.7070207	.68114537
2007	.36128983	.40213948	.32044017	.44546542	.46931198	.42161885	.7121796	.72534388	.69901532
2006	.36981675	.41114205	.32849145	.45281526	.47760123	.4280293	.717439	.7301929	.70468509
2005	.38029888	.422057	.33854076	.4589597	.48448789	.43343151	.73519397	.74850482	.72188312
2004	.38571304	.42814052	.34328556	.46049809	.48654643	.43444976	.73838872	.7516222	.72515523
2003	.4042199	.44739369	.36104611	.47383863	.49891269	.44876456	.75519985	.76900727	.74139243
2002	.42535862	.46704111	.38367614	.49175543	.51692837	.46658248	.764422	.77803946	.75080454
2001	.43435431	.47893673	.38977188	.49275196	.51818502	.46731886	.78006667	.79463857	.76549476
2000	.43587607	.47985971	.39189243	.48991355	.51620632	.46362078	.78066212	.79465592	.76666832
1999	.45641488	.50063449	.41219524	.50746894	.53650081	.47843704	.7853145	.79962623	.77100277
