# Supplementary material for: Global distribution of research efforts, disease burden, and impact of US public funding withdrawal
Source: Nat Med. 2025 Aug 27;31(9):3101–9. doi: 10.1038/s41591-025-03923-0 (PMC12443587; doi:10.1038/s41591-025-03923-0)
Supplement: Supplementary file 13 — Statistical source data. [file 41591_2025_3923_MOESM13_ESM.csv]

year	cause_name	share_pubs_cause	mean_share_DALY	sorted_publications	sorted_DALYs
2019	Respiratory infections and tuberculosis	.027346078	.079885744	Respiratory infections and tuberculosis	Respiratory infections and tuberculosis
2019	Enteric infections	.012531777	.039845914	Enteric infections	Enteric infections
2018	Enteric infections	.012945154	.041837525	Enteric infections	Enteric infections
2018	Respiratory infections and tuberculosis	.026628992	.082250074	Respiratory infections and tuberculosis	Respiratory infections and tuberculosis
2017	Respiratory infections and tuberculosis	.027621638	.084911101	Respiratory infections and tuberculosis	Respiratory infections and tuberculosis
2017	Enteric infections	.013268017	.044265065	Enteric infections	Enteric infections
2016	Respiratory infections and tuberculosis	.027821708	.08755327	Respiratory infections and tuberculosis	Respiratory infections and tuberculosis
2016	Enteric infections	.013350429	.046074901	Enteric infections	Enteric infections
2015	Respiratory infections and tuberculosis	.028636396	.089899808	Respiratory infections and tuberculosis	Respiratory infections and tuberculosis
2011	Respiratory infections and tuberculosis	.032604251	.09650512	Respiratory infections and tuberculosis	Respiratory infections and tuberculosis
2015	Enteric infections	.013263652	.048386745	Enteric infections	Enteric infections
2014	Respiratory infections and tuberculosis	.028688285	.09198916	Respiratory infections and tuberculosis	Respiratory infections and tuberculosis
2013	Respiratory infections and tuberculosis	.030263955	.094434045	Respiratory infections and tuberculosis	Respiratory infections and tuberculosis
2012	Respiratory infections and tuberculosis	.030855577	.095620573	Respiratory infections and tuberculosis	Respiratory infections and tuberculosis
2010	Respiratory infections and tuberculosis	.032241613	.098785602	Respiratory infections and tuberculosis	Respiratory infections and tuberculosis
2014	Enteric infections	.013633327	.051460586	Enteric infections	Enteric infections
2013	Enteric infections	.013746816	.054170076	Enteric infections	Enteric infections
2012	Enteric infections	.01434771	.056762043	Enteric infections	Enteric infections
2009	Respiratory infections and tuberculosis	.030208932	.10150857	Respiratory infections and tuberculosis	Respiratory infections and tuberculosis
2011	Enteric infections	.013944034	.059581261	Enteric infections	Enteric infections
2010	Enteric infections	.014137749	.062397763	Enteric infections	Enteric infections
2019	Maternal and neonatal disorders	.036597326	.10559015	Maternal and neonatal disorders	Maternal and neonatal disorders
2008	Respiratory infections and tuberculosis	.027477998	.10393343	Respiratory infections and tuberculosis	Respiratory infections and tuberculosis
2007	Respiratory infections and tuberculosis	.027949108	.10602915	Respiratory infections and tuberculosis	Respiratory infections and tuberculosis
2009	Enteric infections	.013990576	.064711049	Enteric infections	Enteric infections
2006	Respiratory infections and tuberculosis	.028750353	.1084637	Respiratory infections and tuberculosis	Respiratory infections and tuberculosis
2018	Maternal and neonatal disorders	.036780868	.10949107	Maternal and neonatal disorders	Maternal and neonatal disorders
2005	Respiratory infections and tuberculosis	.028556729	.11025427	Respiratory infections and tuberculosis	Respiratory infections and tuberculosis
2004	Respiratory infections and tuberculosis	.029954193	.11256353	Respiratory infections and tuberculosis	Respiratory infections and tuberculosis
2008	Enteric infections	.013708072	.066847399	Enteric infections	Enteric infections
2017	Maternal and neonatal disorders	.036549319	.1126006	Maternal and neonatal disorders	Maternal and neonatal disorders
2019	Nutritional deficiencies	.0077282814	.025275243	Nutritional deficiencies	Nutritional deficiencies
2018	Nutritional deficiencies	.0076451888	.025782023	Nutritional deficiencies	Nutritional deficiencies
2007	Enteric infections	.014058215	.069312304	Enteric infections	Enteric infections
2017	Nutritional deficiencies	.0077943373	.026395475	Nutritional deficiencies	Nutritional deficiencies
2016	Nutritional deficiencies	.0078374594	.026957903	Nutritional deficiencies	Nutritional deficiencies
2015	Nutritional deficiencies	.0076256786	.027420601	Nutritional deficiencies	Nutritional deficiencies
2013	Nutritional deficiencies	.0081765531	.028355939	Nutritional deficiencies	Nutritional deficiencies
2014	Nutritional deficiencies	.0077965586	.027844518	Nutritional deficiencies	Nutritional deficiencies
2006	Enteric infections	.014155628	.071052179	Enteric infections	Enteric infections
2016	Maternal and neonatal disorders	.036160152	.11570035	Maternal and neonatal disorders	Maternal and neonatal disorders
2012	Nutritional deficiencies	.008393338	.029731106	Nutritional deficiencies	Nutritional deficiencies
2003	Respiratory infections and tuberculosis	.028431725	.11544585	Respiratory infections and tuberculosis	Respiratory infections and tuberculosis
2009	Nutritional deficiencies	.0073813037	.029041504	Nutritional deficiencies	Nutritional deficiencies
2005	Enteric infections	.013753025	.071863227	Enteric infections	Enteric infections
2010	Nutritional deficiencies	.0077011148	.029880024	Nutritional deficiencies	Nutritional deficiencies
2004	Enteric infections	.014033422	.072895199	Enteric infections	Enteric infections
2008	Nutritional deficiencies	.0073311967	.02984814	Nutritional deficiencies	Nutritional deficiencies
2007	Nutritional deficiencies	.0068634269	.030259714	Nutritional deficiencies	Nutritional deficiencies
2015	Maternal and neonatal disorders	.035770025	.11879175	Maternal and neonatal disorders	Maternal and neonatal disorders
2006	Nutritional deficiencies	.0067432644	.030657299	Nutritional deficiencies	Nutritional deficiencies
2003	Enteric infections	.01397879	.075119518	Enteric infections	Enteric infections
2004	Nutritional deficiencies	.0066595906	.031622522	Nutritional deficiencies	Nutritional deficiencies
2005	Nutritional deficiencies	.0063511729	.031174632	Nutritional deficiencies	Nutritional deficiencies
2014	Maternal and neonatal disorders	.035628278	.12083318	Maternal and neonatal disorders	Maternal and neonatal disorders
2011	Nutritional deficiencies	.0080930768	.03546318	Nutritional deficiencies	Nutritional deficiencies
2017	Neglected tropical diseases and malaria	.023638327	.034130894	Neglected tropical diseases and malaria	Neglected tropical diseases and malaria
2018	Neglected tropical diseases and malaria	.023248399	.033759683	Neglected tropical diseases and malaria	Neglected tropical diseases and malaria
2016	Neglected tropical diseases and malaria	.024650212	.035412468	Neglected tropical diseases and malaria	Neglected tropical diseases and malaria
2002	Respiratory infections and tuberculosis	.026890442	.11838959	Respiratory infections and tuberculosis	Respiratory infections and tuberculosis
2012	Maternal and neonatal disorders	.036858439	.12397961	Maternal and neonatal disorders	Maternal and neonatal disorders
2019	Neglected tropical diseases and malaria	.021848403	.032919563	Neglected tropical diseases and malaria	Neglected tropical diseases and malaria
2002	Enteric infections	.013918146	.077294841	Enteric infections	Enteric infections
2003	Nutritional deficiencies	.0061723432	.03238152	Nutritional deficiencies	Nutritional deficiencies
2011	Maternal and neonatal disorders	.036592178	.12462726	Maternal and neonatal disorders	Maternal and neonatal disorders
2001	Enteric infections	.014657872	.079897702	Enteric infections	Enteric infections
2013	Maternal and neonatal disorders	.035260104	.12312171	Maternal and neonatal disorders	Maternal and neonatal disorders
2015	Neglected tropical diseases and malaria	.023035271	.037013292	Neglected tropical diseases and malaria	Neglected tropical diseases and malaria
2014	Neglected tropical diseases and malaria	.022261787	.037200108	Neglected tropical diseases and malaria	Neglected tropical diseases and malaria
2000	Respiratory infections and tuberculosis	.02862172	.12420982	Respiratory infections and tuberculosis	Respiratory infections and tuberculosis
2001	Respiratory infections and tuberculosis	.027024705	.12152204	Respiratory infections and tuberculosis	Respiratory infections and tuberculosis
2000	Enteric infections	.015038868	.082186535	Enteric infections	Enteric infections
2019	HIV/AIDS and sexually transmitted infections	.024044396	.025791043	HIV/AIDS and sexually transmitted infections	HIV/AIDS and sexually transmitted infections
2002	Nutritional deficiencies	.0063102292	.035393637	Nutritional deficiencies	Nutritional deficiencies
2013	Neglected tropical diseases and malaria	.021586193	.037943114	Neglected tropical diseases and malaria	Neglected tropical diseases and malaria
2010	Maternal and neonatal disorders	.036035053	.12661399	Maternal and neonatal disorders	Maternal and neonatal disorders
2018	HIV/AIDS and sexually transmitted infections	.024021393	.026673775	HIV/AIDS and sexually transmitted infections	HIV/AIDS and sexually transmitted infections
2017	HIV/AIDS and sexually transmitted infections	.024678264	.027582997	HIV/AIDS and sexually transmitted infections	HIV/AIDS and sexually transmitted infections
2016	HIV/AIDS and sexually transmitted infections	.025361357	.028433122	HIV/AIDS and sexually transmitted infections	HIV/AIDS and sexually transmitted infections
2008	Maternal and neonatal disorders	.037327543	.12918037	Maternal and neonatal disorders	Maternal and neonatal disorders
2015	HIV/AIDS and sexually transmitted infections	.025564881	.029427897	HIV/AIDS and sexually transmitted infections	HIV/AIDS and sexually transmitted infections
2004	Maternal and neonatal disorders	.039035816	.13199383	Maternal and neonatal disorders	Maternal and neonatal disorders
2014	HIV/AIDS and sexually transmitted infections	.026421297	.030572701	HIV/AIDS and sexually transmitted infections	HIV/AIDS and sexually transmitted infections
2012	Neglected tropical diseases and malaria	.022081606	.040328074	Neglected tropical diseases and malaria	Neglected tropical diseases and malaria
2013	HIV/AIDS and sexually transmitted infections	.027498189	.03206547	HIV/AIDS and sexually transmitted infections	HIV/AIDS and sexually transmitted infections
2005	Maternal and neonatal disorders	.03807443	.13084704	Maternal and neonatal disorders	Maternal and neonatal disorders
2011	Neglected tropical diseases and malaria	.02210445	.040892038	Neglected tropical diseases and malaria	Neglected tropical diseases and malaria
2002	Maternal and neonatal disorders	.039556593	.13338925	Maternal and neonatal disorders	Maternal and neonatal disorders
2007	Maternal and neonatal disorders	.037529036	.1302934	Maternal and neonatal disorders	Maternal and neonatal disorders
2003	Maternal and neonatal disorders	.038917936	.13257506	Maternal and neonatal disorders	Maternal and neonatal disorders
2009	Maternal and neonatal disorders	.03608036	.12825175	Maternal and neonatal disorders	Maternal and neonatal disorders
2012	HIV/AIDS and sexually transmitted infections	.027764443	.033834774	HIV/AIDS and sexually transmitted infections	HIV/AIDS and sexually transmitted infections
2006	Maternal and neonatal disorders	.037507884	.13092028	Maternal and neonatal disorders	Maternal and neonatal disorders
2011	HIV/AIDS and sexually transmitted infections	.028252196	.035885032	HIV/AIDS and sexually transmitted infections	HIV/AIDS and sexually transmitted infections
2001	Maternal and neonatal disorders	.03994998	.13535874	Maternal and neonatal disorders	Maternal and neonatal disorders
2001	Nutritional deficiencies	.0055509945	.036261387	Nutritional deficiencies	Nutritional deficiencies
2000	Maternal and neonatal disorders	.041082639	.13734473	Maternal and neonatal disorders	Maternal and neonatal disorders
2005	Diabetes and kidney diseases	.049200758	.037452385	Diabetes and kidney diseases	Diabetes and kidney diseases
2000	Chronic respiratory diseases	.031588607	.045406841	Chronic respiratory diseases	Chronic respiratory diseases
2004	Diabetes and kidney diseases	.048053596	.036645968	Diabetes and kidney diseases	Diabetes and kidney diseases
2000	Nutritional deficiencies	.0056046713	.036994439	Nutritional deficiencies	Nutritional deficiencies
2001	Chronic respiratory diseases	.030895606	.045232531	Chronic respiratory diseases	Chronic respiratory diseases
2002	Diabetes and kidney diseases	.04534135	.034611046	Diabetes and kidney diseases	Diabetes and kidney diseases
2008	Diabetes and kidney diseases	.051159326	.040955413	Diabetes and kidney diseases	Diabetes and kidney diseases
2006	Diabetes and kidney diseases	.048795447	.038533445	Diabetes and kidney diseases	Diabetes and kidney diseases
2008	Neglected tropical diseases and malaria	.021631302	.043884411	Neglected tropical diseases and malaria	Neglected tropical diseases and malaria
2003	Neoplasms	.23771565	.099540077	Neoplasms	Neoplasms
2002	Neoplasms	.23714764	.09839455	Neoplasms	Neoplasms
2003	Diabetes and kidney diseases	.045716826	.03563527	Diabetes and kidney diseases	Diabetes and kidney diseases
2010	Neglected tropical diseases and malaria	.021002075	.043107137	Neglected tropical diseases and malaria	Neglected tropical diseases and malaria
2017	Neurological disorders	.1332427	.051566936	Neurological disorders	Neurological disorders
2007	Diabetes and kidney diseases	.049497381	.039624244	Diabetes and kidney diseases	Diabetes and kidney diseases
2006	Neglected tropical diseases and malaria	.022550732	.045128822	Neglected tropical diseases and malaria	Neglected tropical diseases and malaria
2010	HIV/AIDS and sexually transmitted infections	.027858431	.037901625	HIV/AIDS and sexually transmitted infections	HIV/AIDS and sexually transmitted infections
2009	Neglected tropical diseases and malaria	.021579845	.044020776	Neglected tropical diseases and malaria	Neglected tropical diseases and malaria
2019	Neurological disorders	.1327903	.052938215	Neurological disorders	Neurological disorders
2002	Digestive diseases	.11484983	.04097164	Digestive diseases	Digestive diseases
2009	Diabetes and kidney diseases	.051492497	.0421369	Diabetes and kidney diseases	Diabetes and kidney diseases
2004	Neoplasms	.23669678	.10048015	Neoplasms	Neoplasms
2007	Digestive diseases	.11443419	.042847622	Digestive diseases	Digestive diseases
2001	Diabetes and kidney diseases	.0430572	.033540495	Diabetes and kidney diseases	Diabetes and kidney diseases
2018	Neurological disorders	.13228114	.053184055	Neurological disorders	Neurological disorders
2000	Neurological disorders	.13541962	.037225373	Neurological disorders	Neurological disorders
2002	Chronic respiratory diseases	.030198628	.045255188	Chronic respiratory diseases	Chronic respiratory diseases
2014	Digestive diseases	.11419032	.044227313	Digestive diseases	Digestive diseases
2007	Substance use disorders	.019983334	.014393803	Substance use disorders	Substance use disorders
2013	Neurological disorders	.13124861	.047141168	Neurological disorders	Neurological disorders
2006	Substance use disorders	.019937063	.014566948	Substance use disorders	Substance use disorders
2008	Substance use disorders	.019693203	.014342738	Substance use disorders	Substance use disorders
2000	Sense organ diseases	.040354632	.023548612	Sense organ diseases	Sense organ diseases
2005	Digestive diseases	.11339724	.042250793	Digestive diseases	Digestive diseases
2016	Neurological disorders	.13087836	.050829366	Neurological disorders	Neurological disorders
2003	Digestive diseases	.11324853	.041438561	Digestive diseases	Digestive diseases
2010	Neurological disorders	.13107303	.044553734	Neurological disorders	Neurological disorders
2001	Neoplasms	.2347455	.097749822	Neoplasms	Neoplasms
2015	Neoplasms	.24254122	.11562905	Neoplasms	Neoplasms
2012	Neurological disorders	.13087498	.04702343	Neurological disorders	Neurological disorders
2001	Digestive diseases	.1130866	.040743247	Digestive diseases	Digestive diseases
2001	Neurological disorders	.13361049	.037777804	Neurological disorders	Neurological disorders
2014	Neoplasms	.24157895	.11406703	Neoplasms	Neoplasms
2009	Neurological disorders	.13056731	.04422624	Neurological disorders	Neurological disorders
2004	Digestive diseases	.11306541	.041798137	Digestive diseases	Digestive diseases
2000	Substance use disorders	.018878367	.01383338	Substance use disorders	Substance use disorders
2002	Musculoskeletal disorders	.05956107	.05416863	Musculoskeletal disorders	Musculoskeletal disorders
2005	Substance use disorders	.019553497	.01457655	Substance use disorders	Substance use disorders
1999	Maternal and neonatal disorders	.041349303	.13927627	Maternal and neonatal disorders	Maternal and neonatal disorders
1999	HIV/AIDS and sexually transmitted infections	.030810842	.041568801	HIV/AIDS and sexually transmitted infections	HIV/AIDS and sexually transmitted infections
1999	Chronic respiratory diseases	.029995713	.045413807	Chronic respiratory diseases	Chronic respiratory diseases
1999	Enteric infections	.014275355	.084805146	Enteric infections	Enteric infections
1999	Diabetes and kidney diseases	.04069826	.031875297	Diabetes and kidney diseases	Diabetes and kidney diseases
1999	Neglected tropical diseases and malaria	.0231518	.046313763	Neglected tropical diseases and malaria	Neglected tropical diseases and malaria
1999	Substance use disorders	.018583898	.01358897	Substance use disorders	Substance use disorders
1999	Sense organ diseases	.039602596	.023165917	Sense organ diseases	Sense organ diseases
1999	Cardiovascular diseases	.14824244	.16860299	Cardiovascular diseases	Cardiovascular diseases
1999	Neurological disorders	.13346954	.036506925	Neurological disorders	Neurological disorders
1999	Skin and subcutaneous diseases	.042979565	.016055832	Skin and subcutaneous diseases	Skin and subcutaneous diseases
1999	Neoplasms	.2338046	.09593311	Neoplasms	Neoplasms
1999	Digestive diseases	.11278959	.040244207	Digestive diseases	Digestive diseases
1999	Musculoskeletal disorders	.056937337	.051476765	Musculoskeletal disorders	Musculoskeletal disorders
1999	Respiratory infections and tuberculosis	.02769853	.12740624	Respiratory infections and tuberculosis	Respiratory infections and tuberculosis
1999	Nutritional deficiencies	.0056106327	.037765969	Nutritional deficiencies	Nutritional deficiencies
2005	Chronic respiratory diseases	.02983566	.045254786	Chronic respiratory diseases	Chronic respiratory diseases
2000	Neoplasms	.23402993	.097012848	Neoplasms	Neoplasms
2006	Chronic respiratory diseases	.029558847	.045004755	Chronic respiratory diseases	Chronic respiratory diseases
2011	Neurological disorders	.1296289	.045255788	Neurological disorders	Neurological disorders
2001	Sense organ diseases	.039892703	.023836961	Sense organ diseases	Sense organ diseases
2015	Digestive diseases	.11251236	.044229355	Digestive diseases	Digestive diseases
2003	Chronic respiratory diseases	.029896492	.045482352	Chronic respiratory diseases	Chronic respiratory diseases
2002	Substance use disorders	.018546864	.014064671	Substance use disorders	Substance use disorders
2006	Digestive diseases	.11178485	.042509686	Digestive diseases	Digestive diseases
2000	Skin and subcutaneous diseases	.041950267	.016342223	Skin and subcutaneous diseases	Skin and subcutaneous diseases
2003	Substance use disorders	.018563597	.01420345	Substance use disorders	Substance use disorders
2001	Skin and subcutaneous diseases	.041763719	.016370544	Skin and subcutaneous diseases	Skin and subcutaneous diseases
2007	Neglected tropical diseases and malaria	.021833703	.045127869	Neglected tropical diseases and malaria	Neglected tropical diseases and malaria
2005	Musculoskeletal disorders	.062095128	.05729669	Musculoskeletal disorders	Musculoskeletal disorders
2003	Neurological disorders	.13047436	.038656741	Neurological disorders	Neurological disorders
2000	Digestive diseases	.11123078	.040446091	Digestive diseases	Digestive diseases
2003	Skin and subcutaneous diseases	.041631564	.016811933	Skin and subcutaneous diseases	Skin and subcutaneous diseases
2006	Neurological disorders	.12961008	.040996537	Neurological disorders	Neurological disorders
2009	Substance use disorders	.018386312	.014184179	Substance use disorders	Substance use disorders
2002	Sense organ diseases	.039775919	.024536416	Sense organ diseases	Sense organ diseases
2008	Skin and subcutaneous diseases	.041951884	.017913153	Skin and subcutaneous diseases	Skin and subcutaneous diseases
2014	Neurological disorders	.12848289	.048129283	Neurological disorders	Neurological disorders
2002	Neurological disorders	.13084702	.037759308	Neurological disorders	Neurological disorders
2004	Substance use disorders	.01847847	.014357894	Substance use disorders	Substance use disorders
2004	Neurological disorders	.13024308	.039158121	Neurological disorders	Neurological disorders
2007	Neurological disorders	.12860067	.042442739	Neurological disorders	Neurological disorders
2008	Digestive diseases	.11109605	.043344948	Digestive diseases	Digestive diseases
2001	Substance use disorders	.017998969	.013942479	Substance use disorders	Substance use disorders
2015	Neurological disorders	.12848119	.049892541	Neurological disorders	Neurological disorders
2010	Substance use disorders	.018218091	.014196931	Substance use disorders	Substance use disorders
2008	Neurological disorders	.12835044	.042933445	Neurological disorders	Neurological disorders
2010	Diabetes and kidney diseases	.050868798	.043238048	Diabetes and kidney diseases	Diabetes and kidney diseases
2002	Skin and subcutaneous diseases	.041073605	.016602531	Skin and subcutaneous diseases	Skin and subcutaneous diseases
2005	Neoplasms	.23344637	.10108504	Neoplasms	Neoplasms
2013	Digestive diseases	.11082431	.044275779	Digestive diseases	Digestive diseases
2012	Digestive diseases	.11072563	.043999381	Digestive diseases	Digestive diseases
2009	Digestive diseases	.11044892	.043473311	Digestive diseases	Digestive diseases
2006	Neoplasms	.23349817	.10177846	Neoplasms	Neoplasms
2010	Digestive diseases	.11034191	.043549784	Digestive diseases	Digestive diseases
2001	Musculoskeletal disorders	.057481196	.053158648	Musculoskeletal disorders	Musculoskeletal disorders
2019	Digestive diseases	.11050923	.044292938	Digestive diseases	Digestive diseases
2009	Skin and subcutaneous diseases	.040988885	.018137159	Skin and subcutaneous diseases	Skin and subcutaneous diseases
2005	Neurological disorders	.12810674	.040373765	Neurological disorders	Neurological disorders
2011	Substance use disorders	.017607741	.0141647	Substance use disorders	Substance use disorders
2007	Neoplasms	.23321873	.10283652	Neoplasms	Neoplasms
2012	Diabetes and kidney diseases	.053240236	.046195183	Diabetes and kidney diseases	Diabetes and kidney diseases
2006	Sense organ diseases	.040612921	.026704006	Sense organ diseases	Sense organ diseases
2000	Diabetes and kidney diseases	.039925802	.032766186	Diabetes and kidney diseases	Diabetes and kidney diseases
2013	Substance use disorders	.017770164	.01455524	Substance use disorders	Substance use disorders
2012	Substance use disorders	.017482484	.014269059	Substance use disorders	Substance use disorders
2011	Digestive diseases	.10937002	.043496497	Digestive diseases	Digestive diseases
2005	Sense organ diseases	.040016375	.026227653	Sense organ diseases	Sense organ diseases
2000	Musculoskeletal disorders	.056106549	.052238896	Musculoskeletal disorders	Musculoskeletal disorders
2018	Digestive diseases	.1095131	.044305597	Digestive diseases	Digestive diseases
2016	Digestive diseases	.10935719	.04422823	Digestive diseases	Digestive diseases
2011	Skin and subcutaneous diseases	.040308259	.018474972	Skin and subcutaneous diseases	Skin and subcutaneous diseases
2010	Neoplasms	.23492518	.10774028	Neoplasms	Neoplasms
2004	Chronic respiratory diseases	.029196061	.045596618	Chronic respiratory diseases	Chronic respiratory diseases
2003	Neglected tropical diseases and malaria	.022543022	.046474744	Neglected tropical diseases and malaria	Neglected tropical diseases and malaria
2003	Sense organ diseases	.038685095	.024865491	Sense organ diseases	Sense organ diseases
2014	Substance use disorders	.017743506	.014773451	Substance use disorders	Substance use disorders
2017	Digestive diseases	.1090543	.044365399	Digestive diseases	Digestive diseases
2011	Diabetes and kidney diseases	.05111732	.044416621	Diabetes and kidney diseases	Diabetes and kidney diseases
2015	Substance use disorders	.017793972	.014879444	Substance use disorders	Substance use disorders
2004	Sense organ diseases	.039091676	.025597779	Sense organ diseases	Sense organ diseases
2004	Skin and subcutaneous diseases	.039263256	.017066201	Skin and subcutaneous diseases	Skin and subcutaneous diseases
2005	Neglected tropical diseases and malaria	.021926584	.045877598	Neglected tropical diseases and malaria	Neglected tropical diseases and malaria
2005	Skin and subcutaneous diseases	.039009172	.017006638	Skin and subcutaneous diseases	Skin and subcutaneous diseases
2009	HIV/AIDS and sexually transmitted infections	.027835863	.039866574	HIV/AIDS and sexually transmitted infections	HIV/AIDS and sexually transmitted infections
2006	Skin and subcutaneous diseases	.039145783	.01747725	Skin and subcutaneous diseases	Skin and subcutaneous diseases
2007	Skin and subcutaneous diseases	.039169434	.017692247	Skin and subcutaneous diseases	Skin and subcutaneous diseases
2019	Neoplasms	.24299763	.12308969	Neoplasms	Neoplasms
2010	Skin and subcutaneous diseases	.039488468	.01834159	Skin and subcutaneous diseases	Skin and subcutaneous diseases
2000	Neglected tropical diseases and malaria	.022059666	.046086278	Neglected tropical diseases and malaria	Neglected tropical diseases and malaria
2013	Diabetes and kidney diseases	.054016739	.047741134	Diabetes and kidney diseases	Diabetes and kidney diseases
2016	Substance use disorders	.017697969	.015210187	Substance use disorders	Substance use disorders
2011	Neoplasms	.23431514	.10891543	Neoplasms	Neoplasms
2017	Substance use disorders	.017961226	.015574086	Substance use disorders	Substance use disorders
2007	Chronic respiratory diseases	.028723376	.045553684	Chronic respiratory diseases	Chronic respiratory diseases
2019	Substance use disorders	.018092908	.015864803	Substance use disorders	Substance use disorders
2001	Neglected tropical diseases and malaria	.022495132	.046841208	Neglected tropical diseases and malaria	Neglected tropical diseases and malaria
2007	Sense organ diseases	.039878085	.02743483	Sense organ diseases	Sense organ diseases
2012	Skin and subcutaneous diseases	.038536135	.018754462	Skin and subcutaneous diseases	Skin and subcutaneous diseases
2016	Neoplasms	.23849908	.11767316	Neoplasms	Neoplasms
2000	Cardiovascular diseases	.14773096	.17017522	Cardiovascular diseases	Cardiovascular diseases
2018	Substance use disorders	.017490286	.015520656	Substance use disorders	Substance use disorders
2017	Skin and subcutaneous diseases	.039318334	.020179309	Skin and subcutaneous diseases	Skin and subcutaneous diseases
2004	Musculoskeletal disorders	.05906247	.056282889	Musculoskeletal disorders	Musculoskeletal disorders
2013	Neoplasms	.23515394	.1124346	Neoplasms	Neoplasms
2012	Neoplasms	.23435402	.11109309	Neoplasms	Neoplasms
2013	Skin and subcutaneous diseases	.038317483	.01935068	Skin and subcutaneous diseases	Skin and subcutaneous diseases
2018	Skin and subcutaneous diseases	.03897674	.020493379	Skin and subcutaneous diseases	Skin and subcutaneous diseases
2003	Musculoskeletal disorders	.057815973	.055286907	Musculoskeletal disorders	Musculoskeletal disorders
2018	Neoplasms	.2397013	.12097374	Neoplasms	Neoplasms
2016	Skin and subcutaneous diseases	.03844431	.019966464	Skin and subcutaneous diseases	Skin and subcutaneous diseases
2019	Skin and subcutaneous diseases	.038827933	.020610055	Skin and subcutaneous diseases	Skin and subcutaneous diseases
2014	Skin and subcutaneous diseases	.038097076	.019789238	Skin and subcutaneous diseases	Skin and subcutaneous diseases
2006	Musculoskeletal disorders	.061874244	.059555862	Musculoskeletal disorders	Musculoskeletal disorders
2015	Skin and subcutaneous diseases	.038022179	.019794848	Skin and subcutaneous diseases	Skin and subcutaneous diseases
2004	Neglected tropical diseases and malaria	.021969866	.0466781	Neglected tropical diseases and malaria	Neglected tropical diseases and malaria
2002	Neglected tropical diseases and malaria	.022188613	.046943195	Neglected tropical diseases and malaria	Neglected tropical diseases and malaria
2008	Sense organ diseases	.039141934	.027955422	Sense organ diseases	Sense organ diseases
2008	Chronic respiratory diseases	.028718026	.046276491	Chronic respiratory diseases	Chronic respiratory diseases
2008	Neoplasms	.22939371	.10461269	Neoplasms	Neoplasms
2014	Diabetes and kidney diseases	.053988419	.04945546	Diabetes and kidney diseases	Diabetes and kidney diseases
2009	Neoplasms	.22972634	.10614384	Neoplasms	Neoplasms
2017	Neoplasms	.23690219	.11951507	Neoplasms	Neoplasms
2009	Chronic respiratory diseases	.028778823	.046727732	Chronic respiratory diseases	Chronic respiratory diseases
2001	Cardiovascular diseases	.14813471	.1718411	Cardiovascular diseases	Cardiovascular diseases
2000	HIV/AIDS and sexually transmitted infections	.030376919	.044182509	HIV/AIDS and sexually transmitted infections	HIV/AIDS and sexually transmitted infections
2008	HIV/AIDS and sexually transmitted infections	.028143667	.042121742	HIV/AIDS and sexually transmitted infections	HIV/AIDS and sexually transmitted infections
2007	Musculoskeletal disorders	.061288565	.060529031	Musculoskeletal disorders	Musculoskeletal disorders
2008	Musculoskeletal disorders	.063055955	.062303681	Musculoskeletal disorders	Musculoskeletal disorders
2009	Sense organ diseases	.037168611	.028561784	Sense organ diseases	Sense organ diseases
2016	Diabetes and kidney diseases	.055405661	.052773908	Diabetes and kidney diseases	Diabetes and kidney diseases
2015	Diabetes and kidney diseases	.053928155	.051322859	Diabetes and kidney diseases	Diabetes and kidney diseases
2011	Chronic respiratory diseases	.028501596	.04754898	Chronic respiratory diseases	Chronic respiratory diseases
2009	Musculoskeletal disorders	.063770935	.064112492	Musculoskeletal disorders	Musculoskeletal disorders
2010	Chronic respiratory diseases	.027985942	.047297217	Chronic respiratory diseases	Chronic respiratory diseases
2010	Sense organ diseases	.03630336	.029319948	Sense organ diseases	Sense organ diseases
2011	Sense organ diseases	.036966279	.030126018	Sense organ diseases	Sense organ diseases
2013	Chronic respiratory diseases	.028710205	.048569221	Chronic respiratory diseases	Chronic respiratory diseases
2012	Chronic respiratory diseases	.028014159	.048074268	Chronic respiratory diseases	Chronic respiratory diseases
2010	Musculoskeletal disorders	.06365706	.065521047	Musculoskeletal disorders	Musculoskeletal disorders
2012	Sense organ diseases	.036550537	.030873992	Sense organ diseases	Sense organ diseases
2001	HIV/AIDS and sexually transmitted infections	.029654626	.045925301	HIV/AIDS and sexually transmitted infections	HIV/AIDS and sexually transmitted infections
2011	Musculoskeletal disorders	.06370461	.066170469	Musculoskeletal disorders	Musculoskeletal disorders
2013	Sense organ diseases	.036986999	.032231376	Sense organ diseases	Sense organ diseases
2017	Diabetes and kidney diseases	.05407672	.054622348	Diabetes and kidney diseases	Diabetes and kidney diseases
2007	HIV/AIDS and sexually transmitted infections	.027962232	.044744719	HIV/AIDS and sexually transmitted infections	HIV/AIDS and sexually transmitted infections
2002	Cardiovascular diseases	.14674824	.17460507	Cardiovascular diseases	Cardiovascular diseases
2003	Cardiovascular diseases	.14929619	.17719401	Cardiovascular diseases	Cardiovascular diseases
2016	Chronic respiratory diseases	.028910717	.050114017	Chronic respiratory diseases	Chronic respiratory diseases
2016	Sense organ diseases	.038157731	.034526575	Sense organ diseases	Sense organ diseases
2014	Sense organ diseases	.036249399	.032609273	Sense organ diseases	Sense organ diseases
2018	Diabetes and kidney diseases	.054517381	.056177456	Diabetes and kidney diseases	Diabetes and kidney diseases
2015	Chronic respiratory diseases	.027964434	.049640592	Chronic respiratory diseases	Chronic respiratory diseases
2014	Chronic respiratory diseases	.027470704	.04912091	Chronic respiratory diseases	Chronic respiratory diseases
2015	Sense organ diseases	.036520019	.033695452	Sense organ diseases	Sense organ diseases
2017	Sense organ diseases	.037782297	.035323691	Sense organ diseases	Sense organ diseases
2012	Musculoskeletal disorders	.062947609	.067756996	Musculoskeletal disorders	Musculoskeletal disorders
2004	Cardiovascular diseases	.14887717	.17814444	Cardiovascular diseases	Cardiovascular diseases
2018	Sense organ diseases	.037737526	.035820436	Sense organ diseases	Sense organ diseases
2017	Chronic respiratory diseases	.028238127	.051130634	Chronic respiratory diseases	Chronic respiratory diseases
2005	Cardiovascular diseases	.14952973	.18007652	Cardiovascular diseases	Cardiovascular diseases
2006	Cardiovascular diseases	.14846334	.17935044	Cardiovascular diseases	Cardiovascular diseases
2019	Sense organ diseases	.037333809	.036990277	Sense organ diseases	Sense organ diseases
2018	Chronic respiratory diseases	.028356627	.05184092	Chronic respiratory diseases	Chronic respiratory diseases
2019	Diabetes and kidney diseases	.053780686	.058177747	Diabetes and kidney diseases	Diabetes and kidney diseases
2013	Musculoskeletal disorders	.062250249	.069637053	Musculoskeletal disorders	Musculoskeletal disorders
2008	Cardiovascular diseases	.15181969	.18354653	Cardiovascular diseases	Cardiovascular diseases
2019	Chronic respiratory diseases	.028601756	.05267727	Chronic respiratory diseases	Chronic respiratory diseases
2007	Cardiovascular diseases	.14901051	.18087813	Cardiovascular diseases	Cardiovascular diseases
2006	HIV/AIDS and sexually transmitted infections	.027011393	.047300331	HIV/AIDS and sexually transmitted infections	HIV/AIDS and sexually transmitted infections
2002	HIV/AIDS and sexually transmitted infections	.027045798	.047620442	HIV/AIDS and sexually transmitted infections	HIV/AIDS and sexually transmitted infections
2009	Cardiovascular diseases	.15159449	.18489616	Cardiovascular diseases	Cardiovascular diseases
2005	HIV/AIDS and sexually transmitted infections	.027147371	.048382409	HIV/AIDS and sexually transmitted infections	HIV/AIDS and sexually transmitted infections
2014	Musculoskeletal disorders	.062226716	.07211151	Musculoskeletal disorders	Musculoskeletal disorders
2003	HIV/AIDS and sexually transmitted infections	.026911924	.048888497	HIV/AIDS and sexually transmitted infections	HIV/AIDS and sexually transmitted infections
2015	Musculoskeletal disorders	.06146713	.072588108	Musculoskeletal disorders	Musculoskeletal disorders
2017	Musculoskeletal disorders	.063882433	.075275108	Musculoskeletal disorders	Musculoskeletal disorders
2004	HIV/AIDS and sexually transmitted infections	.02631915	.049118623	HIV/AIDS and sexually transmitted infections	HIV/AIDS and sexually transmitted infections
2016	Musculoskeletal disorders	.062236901	.074244052	Musculoskeletal disorders	Musculoskeletal disorders
2018	Musculoskeletal disorders	.064408898	.076940976	Musculoskeletal disorders	Musculoskeletal disorders
2019	Musculoskeletal disorders	.064662583	.078118593	Musculoskeletal disorders	Musculoskeletal disorders
2010	Cardiovascular diseases	.14816213	.18755528	Cardiovascular diseases	Cardiovascular diseases
2011	Cardiovascular diseases	.14688997	.18847664	Cardiovascular diseases	Cardiovascular diseases
2012	Cardiovascular diseases	.14697312	.19170395	Cardiovascular diseases	Cardiovascular diseases
2013	Cardiovascular diseases	.1481895	.19397339	Cardiovascular diseases	Cardiovascular diseases
2014	Cardiovascular diseases	.14554249	.19581628	Cardiovascular diseases	Cardiovascular diseases
2015	Cardiovascular diseases	.14687343	.19738767	Cardiovascular diseases	Cardiovascular diseases
2016	Cardiovascular diseases	.14523076	.20030203	Cardiovascular diseases	Cardiovascular diseases
2017	Cardiovascular diseases	.14599179	.20256129	Cardiovascular diseases	Cardiovascular diseases
2018	Cardiovascular diseases	.14574701	.20494865	Cardiovascular diseases	Cardiovascular diseases
2019	Cardiovascular diseases	.14230691	.20793276	Cardiovascular diseases	Cardiovascular diseases
