# Supplementary material for: Global distribution of research efforts, disease burden, and impact of US public funding withdrawal
Source: Nat Med. 2025 Aug 27;31(9):3101–9. doi: 10.1038/s41591-025-03923-0 (PMC12443587; doi:10.1038/s41591-025-03923-0)
Supplement: Supplementary file 14 — Statistical source data. [file 41591_2025_3923_MOESM14_ESM.csv]

year	mean_kld	upper_ci_kld	lower_ci_kld	mean_kld_fixed_DALY	mean_kld_fixed_research	upper_ci_kld_fixed_DALY	lower_ci_kld_fixed_DALY	upper_ci_kld_fixed_research	lower_ci_kld_fixed_research
2000	.59586096	.65039176	.54133016	.59586096	.59586096	.65039176	.54133016	.65039176	.54133016
2001	.59111768	.64282203	.53941333	.60967469	.5775221	.6645869	.55476248	.62887126	.52617294
2002	.57606506	.62623024	.52589989	.61314183	.55908847	.66822231	.55806136	.60875851	.50941843
2003	.54866558	.59900624	.4983249	.60651773	.53806871	.66126251	.55177295	.58831066	.48782676
2004	.52236474	.57120758	.47352186	.59641725	.52076232	.65080738	.54202712	.56992304	.47160158
2005	.52097285	.56939203	.4725537	.60763121	.5106042	.66250283	.55275959	.55898428	.46222413
2006	.50141364	.54707181	.45575547	.60350955	.49450144	.65799403	.54902506	.54031229	.44869056
2007	.49304041	.54033917	.44574168	.60935384	.48166868	.66393912	.55476856	.52899724	.43434009
2008	.47849303	.52449852	.43248758	.61041927	.4676531	.66533077	.55550778	.51353741	.42176878
2009	.45366141	.49758968	.40973315	.59997797	.45086613	.65443075	.54552519	.49488604	.40684623
2010	.43411034	.47775838	.39046231	.59270012	.43587607	.6467585	.53864175	.47985971	.39189243
2011	.41605735	.45935243	.37276226	.5865652	.4237411	.64045155	.53267884	.46810812	.37937409
2012	.4062281	.44688398	.36557221	.58989912	.41067541	.64362675	.5361715	.45235789	.36899292
2013	.40121642	.44436386	.35806897	.60384923	.39428803	.65829641	.54940206	.43765408	.35092199
2014	.39965284	.44207335	.35723233	.6149298	.38277611	.66939867	.56046093	.42575505	.33979717
2015	.38956949	.43122169	.34791729	.61593914	.37246358	.67070282	.56117547	.41442606	.33050111
2016	.37848055	.42000261	.3369585	.61390179	.36458763	.66882831	.55897528	.40637282	.32280245
2017	.36851254	.40999535	.32702973	.61607498	.35330361	.67137957	.56077039	.39464343	.3119638
2018	.36107004	.40247178	.31966829	.62441635	.34135818	.68013203	.56870067	.38233599	.30038038
2019	.35269082	.39360204	.31177959	.62883288	.32972839	.68493032	.57273543	.36970013	.28975666
