# Supplementary material for: Global distribution of research efforts, disease burden, and impact of US public funding withdrawal
Source: Nat Med. 2025 Aug 27;31(9):3101–9. doi: 10.1038/s41591-025-03923-0 (PMC12443587; doi:10.1038/s41591-025-03923-0)
Supplement: Supplementary file 15 — Statistical source data. [file 41591_2025_3923_MOESM15_ESM.csv]

year	mean_kld	upper_ci_kld	lower_ci_kld	mean_kld_clini	upper_ci_kld_clini	lower_ci_kld_clini	mean_kld_appli	upper_ci_kld_appli	lower_ci_kld_appli	mean_kld_basic	upper_ci_kld_basic	lower_ci_kld_basic
2019	.23661633	.27265245	.20058019	.1962236	.23336031	.1590869	.25571489	.29597825	.21545154	.25652403	.29328409	.21976396
2018	.24185443	.27836031	.20534854	.19959965	.23614635	.16305296	.2610569	.30153403	.22057976	.26189959	.2990157	.22478347
2017	.24979429	.28711078	.21247779	.20868255	.2476368	.16972831	.2643359	.30593744	.22273435	.27236965	.30990505	.23483425
2016	.25930697	.29636192	.22225201	.21835008	.25523946	.18146071	.26767495	.30801761	.22733229	.2840842	.32170993	.24645849
2015	.27419186	.31196848	.23641524	.23861039	.27661684	.20060393	.28382635	.32574567	.24190703	.29943487	.3371686	.26170114
2011	.30759439	.34552294	.26966584	.34039551	.38099602	.299795	.32579398	.36808985	.28349811	.31698489	.35419765	.27977213
2014	.28626901	.32329175	.24924625	.25302655	.29050434	.21554875	.29775244	.33893424	.25657064	.30984324	.34660879	.2730777
2013	.28972989	.32833943	.25112036	.29575664	.33817029	.25334299	.30641419	.34981254	.26301584	.30217287	.33988869	.26445705
2012	.29233447	.33198401	.25268492	.3136304	.35602719	.27123362	.30593842	.35035175	.26152509	.30410269	.34270334	.26550204
2010	.31795502	.35809287	.27781716	.3512052	.39347014	.30894026	.34054303	.38602626	.2950598	.32272491	.36144993	.28399989
2009	.32971615	.36951986	.28991243	.37836885	.42152795	.33520976	.35336724	.39801541	.30871907	.33140838	.36959425	.29322252
2008	.34689707	.38748255	.30631158	.42160562	.46780774	.37540349	.3743186	.4195911	.3290461	.34406832	.38305035	.30508628
2007	.36128983	.40213948	.32044017	.40415883	.44696984	.36134782	.39850569	.44585052	.35116085	.35758248	.39620587	.31895909
2006	.36981675	.41114205	.32849145	.4321261	.47765991	.3865923	.4010703	.44784522	.35429537	.36526382	.4045721	.32595554
2005	.38029888	.422057	.33854076	.44633621	.49403971	.39863271	.41617107	.46446687	.36787528	.37358475	.41249135	.33467814
2004	.38571304	.42814052	.34328556	.44380149	.49183184	.39577115	.4222385	.47109634	.37338066	.37916926	.41904956	.33928895
2003	.4042199	.44739369	.36104611	.4600127	.50675899	.41326645	.45005143	.50099999	.39910284	.39530975	.43555212	.35506737
2002	.42535862	.46704111	.38367614	.46763101	.51256716	.42269486	.47450483	.52316868	.42584097	.41343513	.45274386	.3741264
2001	.43435431	.47893673	.38977188	.42491695	.46884349	.38099042	.50129169	.55383986	.44874352	.42285806	.46525985	.38045627
2000	.43587607	.47985971	.39189243	.46927133	.51600558	.42253706	.49996868	.55288547	.44705188	.42236856	.46373218	.38100493
1999	.45641488	.50063449	.41219524	.49342766	.54137421	.44548109	.53012568	.58412641	.47612497	.43863863	.4799301	.39734715
