# Supplementary material for: Global distribution of research efforts, disease burden, and impact of US public funding withdrawal
Source: Nat Med. 2025 Aug 27;31(9):3101–9. doi: 10.1038/s41591-025-03923-0 (PMC12443587; doi:10.1038/s41591-025-03923-0)
Supplement: Supplementary file 16 — Statistical source data. [file 41591_2025_3923_MOESM16_ESM.csv]

cause_name	region	share_DALYS_cause_region	hhi	sorted_causes_hhi
Cardiovascular diseases	Central and Southern Asia	.22423752	.21858869	Cardiovascular diseases
Cardiovascular diseases	Eastern and South-Eastern Asia	.34059194	.21858869	Cardiovascular diseases
Cardiovascular diseases	Europe	.19525892	.21858869	Cardiovascular diseases
Cardiovascular diseases	Latin America and Caribbean	.054773491	.21858869	Cardiovascular diseases
Cardiovascular diseases	Northern Africa and Western Asia	.065179676	.21858869	Cardiovascular diseases
Cardiovascular diseases	Northern America	.047823787	.21858869	Cardiovascular diseases
Cardiovascular diseases	Oceania	.0041301441	.21858869	Cardiovascular diseases
Cardiovascular diseases	Sub-Saharan Africa	.068004549	.21858869	Cardiovascular diseases
Chronic respiratory diseases	Central and Southern Asia	.32662079	.26086146	Chronic respiratory diseases
Chronic respiratory diseases	Eastern and South-Eastern Asia	.36644197	.26086146	Chronic respiratory diseases
Chronic respiratory diseases	Europe	.087938622	.26086146	Chronic respiratory diseases
Chronic respiratory diseases	Latin America and Caribbean	.051225536	.26086146	Chronic respiratory diseases
Chronic respiratory diseases	Northern Africa and Western Asia	.032900918	.26086146	Chronic respiratory diseases
Chronic respiratory diseases	Northern America	.061015926	.26086146	Chronic respiratory diseases
Chronic respiratory diseases	Oceania	.0052220318	.26086146	Chronic respiratory diseases
Chronic respiratory diseases	Sub-Saharan Africa	.068634234	.26086146	Chronic respiratory diseases
Diabetes and kidney diseases	Central and Southern Asia	.22146963	.18612024	Diabetes and kidney diseases
Diabetes and kidney diseases	Eastern and South-Eastern Asia	.29892299	.18612024	Diabetes and kidney diseases
Diabetes and kidney diseases	Europe	.10011619	.18612024	Diabetes and kidney diseases
Diabetes and kidney diseases	Latin America and Caribbean	.12618373	.18612024	Diabetes and kidney diseases
Diabetes and kidney diseases	Northern Africa and Western Asia	.066584766	.18612024	Diabetes and kidney diseases
Diabetes and kidney diseases	Northern America	.069282986	.18612024	Diabetes and kidney diseases
Diabetes and kidney diseases	Oceania	.0056105279	.18612024	Diabetes and kidney diseases
Diabetes and kidney diseases	Sub-Saharan Africa	.11182919	.18612024	Diabetes and kidney diseases
Digestive diseases	Central and Southern Asia	.28363782	.19873993	Digestive diseases
Digestive diseases	Eastern and South-Eastern Asia	.26357764	.19873993	Digestive diseases
Digestive diseases	Europe	.14142513	.19873993	Digestive diseases
Digestive diseases	Latin America and Caribbean	.088377073	.19873993	Digestive diseases
Digestive diseases	Northern Africa and Western Asia	.046905845	.19873993	Digestive diseases
Digestive diseases	Northern America	.04295855	.19873993	Digestive diseases
Digestive diseases	Oceania	.0029233475	.19873993	Digestive diseases
Digestive diseases	Sub-Saharan Africa	.13019459	.19873993	Digestive diseases
Enteric infections	Central and Southern Asia	.41504183	.39617261	Enteric infections
Enteric infections	Eastern and South-Eastern Asia	.067382306	.39617261	Enteric infections
Enteric infections	Europe	.0043151975	.39617261	Enteric infections
Enteric infections	Latin America and Caribbean	.020419963	.39617261	Enteric infections
Enteric infections	Northern Africa and Western Asia	.021887859	.39617261	Enteric infections
Enteric infections	Northern America	.0014675055	.39617261	Enteric infections
Enteric infections	Oceania	.0020976434	.39617261	Enteric infections
Enteric infections	Sub-Saharan Africa	.46738774	.39617261	Enteric infections
HIV/AIDS and sexually transmitted infections	Central and Southern Asia	.097782545	.59476417	HIV/AIDS and sexually transmitted infections
HIV/AIDS and sexually transmitted infections	Eastern and South-Eastern Asia	.060602538	.59476417	HIV/AIDS and sexually transmitted infections
HIV/AIDS and sexually transmitted infections	Europe	.02154162	.59476417	HIV/AIDS and sexually transmitted infections
HIV/AIDS and sexually transmitted infections	Latin America and Caribbean	.037630484	.59476417	HIV/AIDS and sexually transmitted infections
HIV/AIDS and sexually transmitted infections	Northern Africa and Western Asia	.011337741	.59476417	HIV/AIDS and sexually transmitted infections
HIV/AIDS and sexually transmitted infections	Northern America	.0085632522	.59476417	HIV/AIDS and sexually transmitted infections
HIV/AIDS and sexually transmitted infections	Oceania	.0013280904	.59476417	HIV/AIDS and sexually transmitted infections
HIV/AIDS and sexually transmitted infections	Sub-Saharan Africa	.76121372	.59476417	HIV/AIDS and sexually transmitted infections
Maternal and neonatal disorders	Central and Southern Asia	.39763078	.31111544	Maternal and neonatal disorders
Maternal and neonatal disorders	Eastern and South-Eastern Asia	.10771962	.31111544	Maternal and neonatal disorders
Maternal and neonatal disorders	Europe	.013405848	.31111544	Maternal and neonatal disorders
Maternal and neonatal disorders	Latin America and Caribbean	.047479726	.31111544	Maternal and neonatal disorders
Maternal and neonatal disorders	Northern Africa and Western Asia	.055102363	.31111544	Maternal and neonatal disorders
Maternal and neonatal disorders	Northern America	.0081225131	.31111544	Maternal and neonatal disorders
Maternal and neonatal disorders	Oceania	.0019450345	.31111544	Maternal and neonatal disorders
Maternal and neonatal disorders	Sub-Saharan Africa	.36859411	.31111544	Maternal and neonatal disorders
Musculoskeletal disorders	Central and Southern Asia	.21490233	.19516341	Musculoskeletal disorders
Musculoskeletal disorders	Eastern and South-Eastern Asia	.31585625	.19516341	Musculoskeletal disorders
Musculoskeletal disorders	Europe	.15891227	.19516341	Musculoskeletal disorders
Musculoskeletal disorders	Latin America and Caribbean	.094187804	.19516341	Musculoskeletal disorders
Musculoskeletal disorders	Northern Africa and Western Asia	.05680012	.19516341	Musculoskeletal disorders
Musculoskeletal disorders	Northern America	.08632952	.19516341	Musculoskeletal disorders
Musculoskeletal disorders	Oceania	.006956005	.19516341	Musculoskeletal disorders
Musculoskeletal disorders	Sub-Saharan Africa	.066055685	.19516341	Musculoskeletal disorders
Neglected tropical diseases and malaria	Central and Southern Asia	.12481299	.63329375	Neglected tropical diseases and malaria
Neglected tropical diseases and malaria	Eastern and South-Eastern Asia	.049634922	.63329375	Neglected tropical diseases and malaria
Neglected tropical diseases and malaria	Europe	.0029431265	.63329375	Neglected tropical diseases and malaria
Neglected tropical diseases and malaria	Latin America and Caribbean	.019204231	.63329375	Neglected tropical diseases and malaria
Neglected tropical diseases and malaria	Northern Africa and Western Asia	.015646879	.63329375	Neglected tropical diseases and malaria
Neglected tropical diseases and malaria	Northern America	.0013574399	.63329375	Neglected tropical diseases and malaria
Neglected tropical diseases and malaria	Oceania	.0024221884	.63329375	Neglected tropical diseases and malaria
Neglected tropical diseases and malaria	Sub-Saharan Africa	.78397822	.63329375	Neglected tropical diseases and malaria
Neoplasms	Central and Southern Asia	.13572367	.23853436	Neoplasms
Neoplasms	Eastern and South-Eastern Asia	.40157259	.23853436	Neoplasms
Neoplasms	Europe	.20488277	.23853436	Neoplasms
Neoplasms	Latin America and Caribbean	.07525409	.23853436	Neoplasms
Neoplasms	Northern Africa and Western Asia	.037417315	.23853436	Neoplasms
Neoplasms	Northern America	.077327244	.23853436	Neoplasms
Neoplasms	Oceania	.0062229494	.23853436	Neoplasms
Neoplasms	Sub-Saharan Africa	.061599422	.23853436	Neoplasms
Neurological disorders	Central and Southern Asia	.20466626	.18934639	Neurological disorders
Neurological disorders	Eastern and South-Eastern Asia	.30429295	.18934639	Neurological disorders
Neurological disorders	Europe	.17251094	.18934639	Neurological disorders
Neurological disorders	Latin America and Caribbean	.086016707	.18934639	Neurological disorders
Neurological disorders	Northern Africa and Western Asia	.057580173	.18934639	Neurological disorders
Neurological disorders	Northern America	.077440187	.18934639	Neurological disorders
Neurological disorders	Oceania	.0060841646	.18934639	Neurological disorders
Neurological disorders	Sub-Saharan Africa	.09140864	.18934639	Neurological disorders
Nutritional deficiencies	Central and Southern Asia	.43924826	.31112772	Nutritional deficiencies
Nutritional deficiencies	Eastern and South-Eastern Asia	.12676798	.31112772	Nutritional deficiencies
Nutritional deficiencies	Europe	.021025263	.31112772	Nutritional deficiencies
Nutritional deficiencies	Latin America and Caribbean	.047429617	.31112772	Nutritional deficiencies
Nutritional deficiencies	Northern Africa and Western Asia	.043714464	.31112772	Nutritional deficiencies
Nutritional deficiencies	Northern America	.008236818	.31112772	Nutritional deficiencies
Nutritional deficiencies	Oceania	.0014139301	.31112772	Nutritional deficiencies
Nutritional deficiencies	Sub-Saharan Africa	.31216362	.31112772	Nutritional deficiencies
Respiratory infections and tuberculosis	Central and Southern Asia	.36036342	.29174545	Respiratory infections and tuberculosis
Respiratory infections and tuberculosis	Eastern and South-Eastern Asia	.15901072	.29174545	Respiratory infections and tuberculosis
Respiratory infections and tuberculosis	Europe	.030731382	.29174545	Respiratory infections and tuberculosis
Respiratory infections and tuberculosis	Latin America and Caribbean	.039711934	.29174545	Respiratory infections and tuberculosis
Respiratory infections and tuberculosis	Northern Africa and Western Asia	.034005702	.29174545	Respiratory infections and tuberculosis
Respiratory infections and tuberculosis	Northern America	.0080228122	.29174545	Respiratory infections and tuberculosis
Respiratory infections and tuberculosis	Oceania	.0036770196	.29174545	Respiratory infections and tuberculosis
Respiratory infections and tuberculosis	Sub-Saharan Africa	.36447704	.29174545	Respiratory infections and tuberculosis
Sense organ diseases	Central and Southern Asia	.26335046	.23202929	Sense organ diseases
Sense organ diseases	Eastern and South-Eastern Asia	.36327365	.23202929	Sense organ diseases
Sense organ diseases	Europe	.11956673	.23202929	Sense organ diseases
Sense organ diseases	Latin America and Caribbean	.076196827	.23202929	Sense organ diseases
Sense organ diseases	Northern Africa and Western Asia	.047510892	.23202929	Sense organ diseases
Sense organ diseases	Northern America	.04804004	.23202929	Sense organ diseases
Sense organ diseases	Oceania	.0044673868	.23202929	Sense organ diseases
Sense organ diseases	Sub-Saharan Africa	.077594042	.23202929	Sense organ diseases
Skin and subcutaneous diseases	Central and Southern Asia	.236145	.20225689	Skin and subcutaneous diseases
Skin and subcutaneous diseases	Eastern and South-Eastern Asia	.32345256	.20225689	Skin and subcutaneous diseases
Skin and subcutaneous diseases	Europe	.11261293	.20225689	Skin and subcutaneous diseases
Skin and subcutaneous diseases	Latin America and Caribbean	.092138015	.20225689	Skin and subcutaneous diseases
Skin and subcutaneous diseases	Northern Africa and Western Asia	.049035612	.20225689	Skin and subcutaneous diseases
Skin and subcutaneous diseases	Northern America	.059366755	.20225689	Skin and subcutaneous diseases
Skin and subcutaneous diseases	Oceania	.0058546965	.20225689	Skin and subcutaneous diseases
Skin and subcutaneous diseases	Sub-Saharan Africa	.1213944	.20225689	Skin and subcutaneous diseases
Substance use disorders	Central and Southern Asia	.16970991	.18882033	Substance use disorders
Substance use disorders	Eastern and South-Eastern Asia	.22681199	.18882033	Substance use disorders
Substance use disorders	Europe	.26744482	.18882033	Substance use disorders
Substance use disorders	Latin America and Caribbean	.092835352	.18882033	Substance use disorders
Substance use disorders	Northern Africa and Western Asia	.028632937	.18882033	Substance use disorders
Substance use disorders	Northern America	.15862958	.18882033	Substance use disorders
Substance use disorders	Oceania	.0069617969	.18882033	Substance use disorders
Substance use disorders	Sub-Saharan Africa	.048973609	.18882033	Substance use disorders
