# Supplementary material for: Global distribution of research efforts, disease burden, and impact of US public funding withdrawal
Source: Nat Med. 2025 Aug 27;31(9):3101–9. doi: 10.1038/s41591-025-03923-0 (PMC12443587; doi:10.1038/s41591-025-03923-0)
Supplement: Supplementary file 17 — Statistical source data. [file 41591_2025_3923_MOESM17_ESM.csv]

year	local	dif_share_local_cause_DALY	dif_share_local_cause_pubs	dif_share_local_cause_DALY_reg	dif_share_local_cause_pubs_reg	sorted_by_region_DALY
2019	1	-.13936481	-.004733555	-.22625786	-.039927848	Central and Southern Asia
2019	0	.039278582	-.0059344471	.077326141	-.0050886795	Central and Southern Asia
2019	1	-.13936481	-.004733555	-.13993296	-.0075262785	Eastern and South-Eastern Asia
2019	0	.039278582	-.0059344471	.056797355	-.0097863525	Eastern and South-Eastern Asia
2019	1	-.13936481	-.004733555	-.015838306	-.001627557	Europe
2019	0	.039278582	-.0059344471	-.066314399	.0031472296	Europe
2019	1	-.13936481	-.004733555	-.13691075	-.000046655536	Latin America and Caribbean
2019	0	.039278582	-.0059344471	.017161429	-.014261477	Latin America and Caribbean
2019	1	-.13936481	-.004733555	-.19428757	-.020237565	Northern Africa and Western Asia
2019	0	.039278582	-.0059344471	.04419367	.00011917949	Northern Africa and Western Asia
2019	1	-.13936481	-.004733555	-.011652865	-.0073220879	Northern America
2019	0	.039278582	-.0059344471	-.057232127	.0018135905	Northern America
2019	1	-.13936481	-.004733555	-.014202416	-.013852395	Oceania
2019	0	.039278582	-.0059344471	-.033399254	-.00035773218	Oceania
2019	1	-.13936481	-.004733555	-.045575857	.029751152	Sub-Saharan Africa
2019	0	.039278582	-.0059344471	.025504831	.0042518824	Sub-Saharan Africa
