# Supplementary material for: Global distribution of research efforts, disease burden, and impact of US public funding withdrawal
Source: Nat Med. 2025 Aug 27;31(9):3101–9. doi: 10.1038/s41591-025-03923-0 (PMC12443587; doi:10.1038/s41591-025-03923-0)
Supplement: Supplementary file 18 — Statistical source data. [file 41591_2025_3923_MOESM18_ESM.csv]

country_iso3	share_funded_pubs_cause_ctry	country_sorted	cause_sorted
Canada	7.3693719	Canada	HIV/AIDS and sexually transmitted infections
France	5.1950226	France	HIV/AIDS and sexually transmitted infections
Germany	3.8870676	Germany	HIV/AIDS and sexually transmitted infections
Japan	2.2278719	Japan	HIV/AIDS and sexually transmitted infections
Australia	4.877233	Australia	HIV/AIDS and sexually transmitted infections
Italy	2.4018197	Italy	HIV/AIDS and sexually transmitted infections
China	10.390045	China	HIV/AIDS and sexually transmitted infections
South Korea	1.4049642	South Korea	HIV/AIDS and sexually transmitted infections
Great Britain	15.779086	Great Britain	HIV/AIDS and sexually transmitted infections
Switzerland	4.9106846	Switzerland	HIV/AIDS and sexually transmitted infections
France	4.586832	France	Neglected tropical diseases and malaria
Germany	4.1248879	Germany	Neglected tropical diseases and malaria
Canada	2.8205755	Canada	Neglected tropical diseases and malaria
China	7.5215349	China	Neglected tropical diseases and malaria
Great Britain	14.77949	Great Britain	Neglected tropical diseases and malaria
Switzerland	4.4699874	Switzerland	Neglected tropical diseases and malaria
Italy	1.4591994	Italy	Neglected tropical diseases and malaria
South Korea	1.540719	South Korea	Neglected tropical diseases and malaria
Japan	2.9428549	Japan	Neglected tropical diseases and malaria
Australia	4.2390151	Australia	Neglected tropical diseases and malaria
France	4.9044256	France	Neurological disorders
South Korea	3.6757712	South Korea	Neurological disorders
Canada	5.9971914	Canada	Neurological disorders
Great Britain	10.599266	Great Britain	Neurological disorders
Italy	4.1694975	Italy	Neurological disorders
China	16.409046	China	Neurological disorders
Australia	3.9730263	Australia	Neurological disorders
Switzerland	3.978122	Switzerland	Neurological disorders
Germany	6.6936178	Germany	Neurological disorders
Japan	6.1896996	Japan	Neurological disorders
Japan	4.1242361	Japan	Respiratory infections and tuberculosis
Germany	5.2676754	Germany	Respiratory infections and tuberculosis
Australia	3.796916	Australia	Respiratory infections and tuberculosis
China	19.889439	China	Respiratory infections and tuberculosis
South Korea	3.4695957	South Korea	Respiratory infections and tuberculosis
France	3.7154496	France	Respiratory infections and tuberculosis
Canada	4.4268255	Canada	Respiratory infections and tuberculosis
Great Britain	13.194647	Great Britain	Respiratory infections and tuberculosis
Switzerland	3.4797788	Switzerland	Respiratory infections and tuberculosis
Italy	3.2222869	Italy	Respiratory infections and tuberculosis
Australia	9.7065907	Australia	Substance use disorders
Japan	2.1013596	Japan	Substance use disorders
Switzerland	3.1422808	Switzerland	Substance use disorders
Italy	1.6264395	Italy	Substance use disorders
China	7.832932	China	Substance use disorders
France	3.916466	France	Substance use disorders
South Korea	1.93221	South Korea	Substance use disorders
Germany	4.534513	Germany	Substance use disorders
Great Britain	12.790319	Great Britain	Substance use disorders
Canada	12.035651	Canada	Substance use disorders
